# Supplementary material for: High-Throughput Experimentation, Theoretical Modeling, and Human Intuition: Lessons Learned in Metal–Organic-Framework-Supported Catalyst Design
Source: ACS Cent Sci. 2023 Jan 26;9(2):266–76. doi: 10.1021/acscentsci.2c01422 (PMC9951283; doi:10.1021/acscentsci.2c01422)
Supplement: Supplementary file 2 — oc2c01422_si_002.zip [file oc2c01422_si_002.zip]

Archive with 134 entries (88 files):
- DFT_SI/
- DFT_SI/.DS_Store
- __MACOSX/
- __MACOSX/DFT_SI/
- __MACOSX/DFT_SI/._.DS_Store
- DFT_SI/reaction_mechanisms/
- DFT_SI/reaction_mechanisms/.DS_Store
- __MACOSX/DFT_SI/reaction_mechanisms/
- __MACOSX/DFT_SI/reaction_mechanisms/._.DS_Store
- DFT_SI/reaction_mechanisms/NP_DFT_reaction_mechanism/
- DFT_SI/reaction_mechanisms/NP_DFT_reaction_mechanism/.DS_Store
- __MACOSX/DFT_SI/reaction_mechanisms/NP_DFT_reaction_mechanism/
- __MACOSX/DFT_SI/reaction_mechanisms/NP_DFT_reaction_mechanism/._.DS_Store
- DFT_SI/reaction_mechanisms/NP_DFT_reaction_mechanism/CONTCAR/
- DFT_SI/reaction_mechanisms/NP_DFT_reaction_mechanism/CONTCAR/NP-5_CONTCAR
- __MACOSX/DFT_SI/reaction_mechanisms/NP_DFT_reaction_mechanism/CONTCAR/
- __MACOSX/DFT_SI/reaction_mechanisms/NP_DFT_reaction_mechanism/CONTCAR/._NP-5_CONTCAR
- DFT_SI/reaction_mechanisms/NP_DFT_reaction_mechanism/CONTCAR/NP-45_CONTCAR
- __MACOSX/DFT_SI/reaction_mechanisms/NP_DFT_reaction_mechanism/CONTCAR/._NP-45_CONTCAR
- DFT_SI/reaction_mechanisms/NP_DFT_reaction_mechanism/CONTCAR/.DS_Store
- __MACOSX/DFT_SI/reaction_mechanisms/NP_DFT_reaction_mechanism/CONTCAR/._.DS_Store
- DFT_SI/reaction_mechanisms/NP_DFT_reaction_mechanism/CONTCAR/NP-4_CONTCAR
- __MACOSX/DFT_SI/reaction_mechanisms/NP_DFT_reaction_mechanism/CONTCAR/._NP-4_CONTCAR
- DFT_SI/reaction_mechanisms/NP_DFT_reaction_mechanism/CONTCAR/NP-34_CONTCAR
- __MACOSX/DFT_SI/reaction_mechanisms/NP_DFT_reaction_mechanism/CONTCAR/._NP-34_CONTCAR
- DFT_SI/reaction_mechanisms/NP_DFT_reaction_mechanism/CONTCAR/NP-6_CONTCAR
- __MACOSX/DFT_SI/reaction_mechanisms/NP_DFT_reaction_mechanism/CONTCAR/._NP-6_CONTCAR
- DFT_SI/reaction_mechanisms/NP_DFT_reaction_mechanism/CONTCAR/NP-78_CONTCAR
- __MACOSX/DFT_SI/reaction_mechanisms/NP_DFT_reaction_mechanism/CONTCAR/._NP-78_CONTCAR
- DFT_SI/reaction_mechanisms/NP_DFT_reaction_mechanism/CONTCAR/NP-7_CONTCAR
- __MACOSX/DFT_SI/reaction_mechanisms/NP_DFT_reaction_mechanism/CONTCAR/._NP-7_CONTCAR
- DFT_SI/reaction_mechanisms/NP_DFT_reaction_mechanism/CONTCAR/NP-2_CONTCAR
- __MACOSX/DFT_SI/reaction_mechanisms/NP_DFT_reaction_mechanism/CONTCAR/._NP-2_CONTCAR
- DFT_SI/reaction_mechanisms/NP_DFT_reaction_mechanism/CONTCAR/NP-3_CONTCAR
- __MACOSX/DFT_SI/reaction_mechanisms/NP_DFT_reaction_mechanism/CONTCAR/._NP-3_CONTCAR
- DFT_SI/reaction_mechanisms/NP_DFT_reaction_mechanism/CONTCAR/NP-8_CONTCAR
- __MACOSX/DFT_SI/reaction_mechanisms/NP_DFT_reaction_mechanism/CONTCAR/._NP-8_CONTCAR
- DFT_SI/reaction_mechanisms/NP_DFT_reaction_mechanism/CONTCAR/NP-67_CONTCAR
- __MACOSX/DFT_SI/reaction_mechanisms/NP_DFT_reaction_mechanism/CONTCAR/._NP-67_CONTCAR
- DFT_SI/reaction_mechanisms/NP_DFT_reaction_mechanism/CONTCAR/NP-1_CONTCAR
- __MACOSX/DFT_SI/reaction_mechanisms/NP_DFT_reaction_mechanism/CONTCAR/._NP-1_CONTCAR
- DFT_SI/reaction_mechanisms/NP_DFT_reaction_mechanism/CONTCAR/NP-59_CONTCAR
- __MACOSX/DFT_SI/reaction_mechanisms/NP_DFT_reaction_mechanism/CONTCAR/._NP-59_CONTCAR
- DFT_SI/reaction_mechanisms/NP_DFT_reaction_mechanism/CONTCAR/NP-9_CONTCAR
- __MACOSX/DFT_SI/reaction_mechanisms/NP_DFT_reaction_mechanism/CONTCAR/._NP-9_CONTCAR
- DFT_SI/reaction_mechanisms/SAC_DFT_reaction_mechanism/
- DFT_SI/reaction_mechanisms/SAC_DFT_reaction_mechanism/.DS_Store
- __MACOSX/DFT_SI/reaction_mechanisms/SAC_DFT_reaction_mechanism/
- __MACOSX/DFT_SI/reaction_mechanisms/SAC_DFT_reaction_mechanism/._.DS_Store
- DFT_SI/reaction_mechanisms/SAC_DFT_reaction_mechanism/XYZ/
- DFT_SI/reaction_mechanisms/SAC_DFT_reaction_mechanism/XYZ/S-2_d.xyz
- __MACOSX/DFT_SI/reaction_mechanisms/SAC_DFT_reaction_mechanism/XYZ/
- __MACOSX/DFT_SI/reaction_mechanisms/SAC_DFT_reaction_mechanism/XYZ/._S-2_d.xyz
- DFT_SI/reaction_mechanisms/SAC_DFT_reaction_mechanism/XYZ/.DS_Store
- __MACOSX/DFT_SI/reaction_mechanisms/SAC_DFT_reaction_mechanism/XYZ/._.DS_Store
- DFT_SI/reaction_mechanisms/SAC_DFT_reaction_mechanism/XYZ/S-6_d.xyz
- __MACOSX/DFT_SI/reaction_mechanisms/SAC_DFT_reaction_mechanism/XYZ/._S-6_d.xyz
- DFT_SI/reaction_mechanisms/SAC_DFT_reaction_mechanism/XYZ/S-4_d.xyz
- __MACOSX/DFT_SI/reaction_mechanisms/SAC_DFT_reaction_mechanism/XYZ/._S-4_d.xyz
- DFT_SI/reaction_mechanisms/SAC_DFT_reaction_mechanism/XYZ/S-3_s.xyz
- __MACOSX/DFT_SI/reaction_mechanisms/SAC_DFT_reaction_mechanism/XYZ/._S-3_s.xyz
- DFT_SI/reaction_mechanisms/SAC_DFT_reaction_mechanism/XYZ/S-1_d.xyz
- __MACOSX/DFT_SI/reaction_mechanisms/SAC_DFT_reaction_mechanism/XYZ/._S-1_d.xyz
- DFT_SI/reaction_mechanisms/SAC_DFT_reaction_mechanism/XYZ/S-56_d.xyz
- __MACOSX/DFT_SI/reaction_mechanisms/SAC_DFT_reaction_mechanism/XYZ/._S-56_d.xyz
- DFT_SI/reaction_mechanisms/SAC_DFT_reaction_mechanism/XYZ/S-5_d.xyz
- __MACOSX/DFT_SI/reaction_mechanisms/SAC_DFT_reaction_mechanism/XYZ/._S-5_d.xyz
- DFT_SI/reaction_mechanisms/SAC_DFT_reaction_mechanism/XYZ/S-7_d.xyz
- __MACOSX/DFT_SI/reaction_mechanisms/SAC_DFT_reaction_mechanism/XYZ/._S-7_d.xyz
- DFT_SI/reaction_mechanisms/SAC_DFT_reaction_mechanism/XYZ/S-67-d.xyz
- __MACOSX/DFT_SI/reaction_mechanisms/SAC_DFT_reaction_mechanism/XYZ/._S-67-d.xyz
- DFT_SI/ml_geometries/
- DFT_SI/ml_geometries/bare/
- DFT_SI/ml_geometries/bare/Pd/
- DFT_SI/ml_geometries/bare/Pd/bare_Pd.xyz
- DFT_SI/ml_geometries/bare/Pd/.ipynb_checkpoints/
- DFT_SI/ml_geometries/bare/Pd/.ipynb_checkpoints/bare_Pd-checkpoint.xyz
- DFT_SI/ml_geometries/bare/Ni/
- DFT_SI/ml_geometries/bare/Ni/bare_Ni.xyz
- DFT_SI/ml_geometries/bare/Al/
- DFT_SI/ml_geometries/bare/Al/bare_Al.xyz
- DFT_SI/ml_geometries/bare/In/
- DFT_SI/ml_geometries/bare/In/bare_In.xyz
- DFT_SI/ml_geometries/bare/Cu/
- DFT_SI/ml_geometries/bare/Cu/bare_Cu.xyz
- DFT_SI/ml_geometries/bare/Fe/
- DFT_SI/ml_geometries/bare/Fe/bare_Fe.xyz
- DFT_SI/ml_geometries/bare/Ru/
- DFT_SI/ml_geometries/bare/Ru/bare_Ru.xyz
- DFT_SI/ml_geometries/bare/Rh/
- DFT_SI/ml_geometries/bare/Rh/bare_Rh.xyz
- DFT_SI/ml_geometries/bare/Pt/
- DFT_SI/ml_geometries/bare/Pt/bare_Pt.xyz
- DFT_SI/ml_geometries/prop/
- DFT_SI/ml_geometries/prop/Pd/
- DFT_SI/ml_geometries/prop/Pd/prop_Pd.xyz
- DFT_SI/ml_geometries/prop/Ni/
- DFT_SI/ml_geometries/prop/Ni/prop_Ni.xyz
- DFT_SI/ml_geometries/prop/Al/
- DFT_SI/ml_geometries/prop/Al/prop_Al.xyz
- DFT_SI/ml_geometries/prop/In/
- DFT_SI/ml_geometries/prop/In/prop_In.xyz
- DFT_SI/ml_geometries/prop/Cu/
- DFT_SI/ml_geometries/prop/Cu/prop_Cu.xyz
- DFT_SI/ml_geometries/prop/Fe/
- DFT_SI/ml_geometries/prop/Fe/prop_Fe.xyz
- DFT_SI/ml_geometries/prop/Ru/
- DFT_SI/ml_geometries/prop/Ru/prop_Ru.xyz
- DFT_SI/ml_geometries/prop/Rh/
- DFT_SI/ml_geometries/prop/Rh/prop_Rh.xyz
- DFT_SI/ml_geometries/prop/Pt/
- DFT_SI/ml_geometries/prop/Pt/prop_Pt.xyz
- DFT_SI/ml_geometries/h2/
- DFT_SI/ml_geometries/h2/Pd/
- DFT_SI/ml_geometries/h2/Pd/h2_Pd.xyz
- DFT_SI/ml_geometries/h2/Ni/
- DFT_SI/ml_geometries/h2/Ni/h2_Ni.xyz
- DFT_SI/ml_geometries/h2/Al/
- DFT_SI/ml_geometries/h2/Al/h2_Al.xyz
- DFT_SI/ml_geometries/h2/In/
- DFT_SI/ml_geometries/h2/In/h2_In.xyz
- DFT_SI/ml_geometries/h2/Cu/
- DFT_SI/ml_geometries/h2/Cu/h2_Cu.xyz
- DFT_SI/ml_geometries/h2/Fe/
- DFT_SI/ml_geometries/h2/Fe/h2_Fe.xyz
- DFT_SI/ml_geometries/h2/Ru/
- DFT_SI/ml_geometries/h2/Ru/h2_Ru.xyz
- DFT_SI/ml_geometries/h2/Rh/
- DFT_SI/ml_geometries/h2/Rh/h2_Rh.xyz
- DFT_SI/ml_geometries/h2/Pt/
- DFT_SI/ml_geometries/h2/Pt/h2_Pt.xyz
- DFT_SI/ml_geometries/gas_phase_molecules/
- DFT_SI/ml_geometries/gas_phase_molecules/h2.xyz
- DFT_SI/ml_geometries/gas_phase_molecules/propyne.xyz
