# Supplementary material for: High-Throughput Experimentation, Theoretical Modeling, and Human Intuition: Lessons Learned in Metal–Organic-Framework-Supported Catalyst Design
Source: ACS Cent Sci. 2023 Jan 26;9(2):266–76. doi: 10.1021/acscentsci.2c01422 (PMC9951283; doi:10.1021/acscentsci.2c01422)
Supplement: Supplementary file 2 — oc2c01422_si_002.zip [file oc2c01422_si_002.zip › DFT_SI/reaction_mechanisms/NP_DFT_reaction_mechanism/CONTCAR/NP-5_CONTCAR]

PDB File                                
   1.00000000000000     
    12.6110000610000004    0.0000000000000000    0.0000000000000000
     6.3055000305000002   10.9214464200000005    0.0000000000000000
     0.0000000000000000    0.0000000000000000   26.1779994965000000
   Cu   C    H 
    75     3     6
Selective dynamics
Direct
  0.0666629970345198  0.0666579976684076  0.1100540011999485   F   F   F
  0.2666470110541042  0.0666579976684076  0.1100540011999485   F   F   F
  0.4667110145269504  0.0666579976684076  0.1100540011999485   F   F   F
  0.6666949987312947  0.0666579976684076  0.1100540011999485   F   F   F
  0.8666790127508790  0.0666579976684076  0.1100540011999485   F   F   F
  0.0666679963466521  0.2666310071958407  0.1100540011999485   F   F   F
  0.2666530013265032  0.2666310071958407  0.1100540011999485   F   F   F
  0.4667159616624161  0.2666310071958407  0.1100540011999485   F   F   F
  0.6667000054972405  0.2666310071958407  0.1100540011999485   F   F   F
  0.8666840195961214  0.2666310071958407  0.1100540011999485   F   F   F
  0.0666280016572145  0.4666959941007534  0.1100540011999485   F   F   F
  0.2666909695262305  0.4666959941007534  0.1100540011999485   F   F   F
  0.4666760266034586  0.4666959941007534  0.1100540011999485   F   F   F
  0.6666600108078029  0.4666959941007534  0.1100540011999485   F   F   F
  0.8666440249066838  0.4666959941007534  0.1100540011999485   F   F   F
  0.0666330083993074  0.6666700243721024  0.1100540011999485   F   F   F
  0.2666969895107272  0.6666700243721024  0.1100540011999485   F   F   F
  0.4666809737943680  0.6666700243721024  0.1100540011999485   F   F   F
  0.6666649579987052  0.6666700243721024  0.1100540011999485   F   F   F
  0.8666489720182895  0.6666700243721024  0.1100540011999485   F   F   F
  0.0667179972339653  0.8666430115581676  0.1100540011999485   F   F   F
  0.2667019665306896  0.8666430115581676  0.1100540011999485   F   F   F
  0.4666859805502739  0.8666430115581676  0.1100540011999485   F   F   F
  0.6666700243850983  0.8666430115581676  0.1100540011999485   F   F   F
  0.8667340278579445  0.8666430115581676  0.1100540011999485   F   F   F
  0.9338707622726261  0.1327571182506446  0.1887763559702407   T   T   T
  0.1337354703650036  0.1328838303739843  0.1887099293462029   T   T   T
  0.3334862417935440  0.1327237356614646  0.1888009997466469   T   T   T
  0.5331951232662604  0.1331838497908109  0.1887053182605385   T   T   T
  0.7331088343421186  0.1328651273978849  0.1888116322157956   T   T   T
  0.9333055096444909  0.3332354831935476  0.1884510910838628   T   T   T
  0.1334774131529386  0.3330231012121203  0.1888126894276212   T   T   T
  0.3334735802848456  0.3328899251098463  0.1886809067270789   T   T   T
  0.5342892026287842  0.3344425299328648  0.1900576897465314   T   T   T
  0.7324437983970853  0.3334784408921294  0.1891314585169255   T   T   T
  0.9330747640623898  0.5330775879937022  0.1888722904756150   T   T   T
  0.1334448288162378  0.5329611676543706  0.1889597172674726   T   T   T
  0.3338700704897093  0.5329715293495028  0.1889597342676126   T   T   T
  0.5344139717192888  0.5333007254427145  0.1906267012125582   T   T   T
  0.7307274910030870  0.5347714189744082  0.1905422098586342   T   T   T
  0.9331260231795753  0.7329727168420845  0.1889358586174765   T   T   T
  0.1335254262725059  0.7328958374717232  0.1888460186259096   T   T   T
  0.3346146505536751  0.7327432423826394  0.1897072465312419   T   T   T
  0.5344096922135151  0.7302674526966086  0.1899526454329106   T   T   T
  0.7322247127709289  0.7331885329618757  0.1895478037795471   T   T   T
  0.9333465350634853  0.9330000556529896  0.1891038993158745   T   T   T
  0.1337581701737349  0.9325089170865013  0.1889009618965645   T   T   T
  0.3343907262851786  0.9317656788173636  0.1892202589066869   T   T   T
  0.5335652811442060  0.9315893947852771  0.1892594590105361   T   T   T
  0.7333354446703595  0.9327981021240390  0.1889344670744180   T   T   T
  0.0005644405925764  0.9989798177964460  0.2680215714611620   T   T   T
  0.1998683811701056  0.9995807122331684  0.2675891817662830   T   T   T
  0.3992578588886744  0.0013686198848291  0.2677265949056107   T   T   T
  0.6001053686961271  0.9990193658849407  0.2675565066724275   T   T   T
  0.8002328008963104  0.9989402427770955  0.2680576467680140   T   T   T
  0.0007307007255406  0.1989324856416559  0.2675348552136612   T   T   T
  0.2000775294801684  0.1995525568863812  0.2678336667984951   T   T   T
  0.4001598417857082  0.1993355525825464  0.2677738716297853   T   T   T
  0.0010064764491133  0.3991874096999481  0.2678518744021758   T   T   T
  0.1999774042249953  0.3993937943660200  0.2679728522251423   T   T   T
  0.0003018882307373  0.5995551327684865  0.2678925330108655   T   T   T
  0.1993034652420675  0.5995162568989727  0.2680400118562147   T   T   T
  0.8022415753374545  0.5988928551996082  0.2678177864638869   T   T   T
  0.0000727630931721  0.7994031978237928  0.2678788604092048   T   T   T
  0.2000319286222805  0.7994596901706217  0.2680103905989313   T   T   T
  0.3995020846004564  0.8007181750309300  0.2694996213509029   T   T   T
  0.5999585870706454  0.7986373183440136  0.2695274126874310   T   T   T
  0.7998655683138125  0.7995177111296599  0.2678624149130471   T   T   T
  0.3987123793328422  0.3985359248127409  0.2676215978585077   T   T   T
  0.3972858662186027  0.5989766297403065  0.2674581417316020   T   T   T
  0.5999666964662183  0.5975617566073907  0.2789481278808239   T   T   T
  0.8042433019898070  0.3982161553646719  0.2660035890731862   T   T   T
  0.8016181532657640  0.1973339035481274  0.2670019560783246   T   T   T
  0.6004840448350919  0.1983349051757770  0.2676597804651522   T   T   T
  0.6007949091875204  0.3981632997908875  0.2710061591765935   T   T   T
  0.5838898986581924  0.4978710969140323  0.3364214660184359   T   T   T
  0.6759547392686684  0.4076941425522378  0.3647603986735461   T   T   T
  0.6608207072004006  0.3598704667386698  0.4149097605958687   T   T   T
  0.5641120976431395  0.3904304178584042  0.4228144581418860   T   T   T
  0.6974864794220892  0.3905908975290657  0.4463156689431713   T   T   T
  0.7131746032252337  0.2589255156633072  0.4153076155931217   T   T   T
  0.4936500013210150  0.5380417419829016  0.3552092167009206   T   T   T
  0.7716556934645027  0.3661111318458410  0.3515422472990295   T   T   T
  0.5276128827676914  0.7446502460645945  0.3077283423757606   T   T   T
 
  0.00000000E+00  0.00000000E+00  0.00000000E+00
  0.00000000E+00  0.00000000E+00  0.00000000E+00
  0.00000000E+00  0.00000000E+00  0.00000000E+00
  0.00000000E+00  0.00000000E+00  0.00000000E+00
  0.00000000E+00  0.00000000E+00  0.00000000E+00
  0.00000000E+00  0.00000000E+00  0.00000000E+00
  0.00000000E+00  0.00000000E+00  0.00000000E+00
  0.00000000E+00  0.00000000E+00  0.00000000E+00
  0.00000000E+00  0.00000000E+00  0.00000000E+00
  0.00000000E+00  0.00000000E+00  0.00000000E+00
  0.00000000E+00  0.00000000E+00  0.00000000E+00
  0.00000000E+00  0.00000000E+00  0.00000000E+00
  0.00000000E+00  0.00000000E+00  0.00000000E+00
  0.00000000E+00  0.00000000E+00  0.00000000E+00
  0.00000000E+00  0.00000000E+00  0.00000000E+00
  0.00000000E+00  0.00000000E+00  0.00000000E+00
  0.00000000E+00  0.00000000E+00  0.00000000E+00
  0.00000000E+00  0.00000000E+00  0.00000000E+00
  0.00000000E+00  0.00000000E+00  0.00000000E+00
  0.00000000E+00  0.00000000E+00  0.00000000E+00
  0.00000000E+00  0.00000000E+00  0.00000000E+00
  0.00000000E+00  0.00000000E+00  0.00000000E+00
  0.00000000E+00  0.00000000E+00  0.00000000E+00
  0.00000000E+00  0.00000000E+00  0.00000000E+00
  0.00000000E+00  0.00000000E+00  0.00000000E+00
  0.00000000E+00  0.00000000E+00  0.00000000E+00
  0.00000000E+00  0.00000000E+00  0.00000000E+00
  0.00000000E+00  0.00000000E+00  0.00000000E+00
  0.00000000E+00  0.00000000E+00  0.00000000E+00
  0.00000000E+00  0.00000000E+00  0.00000000E+00
  0.00000000E+00  0.00000000E+00  0.00000000E+00
  0.00000000E+00  0.00000000E+00  0.00000000E+00
  0.00000000E+00  0.00000000E+00  0.00000000E+00
  0.00000000E+00  0.00000000E+00  0.00000000E+00
  0.00000000E+00  0.00000000E+00  0.00000000E+00
  0.00000000E+00  0.00000000E+00  0.00000000E+00
  0.00000000E+00  0.00000000E+00  0.00000000E+00
  0.00000000E+00  0.00000000E+00  0.00000000E+00
  0.00000000E+00  0.00000000E+00  0.00000000E+00
  0.00000000E+00  0.00000000E+00  0.00000000E+00
  0.00000000E+00  0.00000000E+00  0.00000000E+00
  0.00000000E+00  0.00000000E+00  0.00000000E+00
  0.00000000E+00  0.00000000E+00  0.00000000E+00
  0.00000000E+00  0.00000000E+00  0.00000000E+00
  0.00000000E+00  0.00000000E+00  0.00000000E+00
  0.00000000E+00  0.00000000E+00  0.00000000E+00
  0.00000000E+00  0.00000000E+00  0.00000000E+00
  0.00000000E+00  0.00000000E+00  0.00000000E+00
  0.00000000E+00  0.00000000E+00  0.00000000E+00
  0.00000000E+00  0.00000000E+00  0.00000000E+00
  0.00000000E+00  0.00000000E+00  0.00000000E+00
  0.00000000E+00  0.00000000E+00  0.00000000E+00
  0.00000000E+00  0.00000000E+00  0.00000000E+00
  0.00000000E+00  0.00000000E+00  0.00000000E+00
  0.00000000E+00  0.00000000E+00  0.00000000E+00
  0.00000000E+00  0.00000000E+00  0.00000000E+00
  0.00000000E+00  0.00000000E+00  0.00000000E+00
  0.00000000E+00  0.00000000E+00  0.00000000E+00
  0.00000000E+00  0.00000000E+00  0.00000000E+00
  0.00000000E+00  0.00000000E+00  0.00000000E+00
  0.00000000E+00  0.00000000E+00  0.00000000E+00
  0.00000000E+00  0.00000000E+00  0.00000000E+00
  0.00000000E+00  0.00000000E+00  0.00000000E+00
  0.00000000E+00  0.00000000E+00  0.00000000E+00
  0.00000000E+00  0.00000000E+00  0.00000000E+00
  0.00000000E+00  0.00000000E+00  0.00000000E+00
  0.00000000E+00  0.00000000E+00  0.00000000E+00
  0.00000000E+00  0.00000000E+00  0.00000000E+00
  0.00000000E+00  0.00000000E+00  0.00000000E+00
  0.00000000E+00  0.00000000E+00  0.00000000E+00
  0.00000000E+00  0.00000000E+00  0.00000000E+00
  0.00000000E+00  0.00000000E+00  0.00000000E+00
  0.00000000E+00  0.00000000E+00  0.00000000E+00
  0.00000000E+00  0.00000000E+00  0.00000000E+00
  0.00000000E+00  0.00000000E+00  0.00000000E+00
  0.00000000E+00  0.00000000E+00  0.00000000E+00
  0.00000000E+00  0.00000000E+00  0.00000000E+00
  0.00000000E+00  0.00000000E+00  0.00000000E+00
  0.00000000E+00  0.00000000E+00  0.00000000E+00
  0.00000000E+00  0.00000000E+00  0.00000000E+00
  0.00000000E+00  0.00000000E+00  0.00000000E+00
  0.00000000E+00  0.00000000E+00  0.00000000E+00
  0.00000000E+00  0.00000000E+00  0.00000000E+00
  0.00000000E+00  0.00000000E+00  0.00000000E+00
