# Supplementary material for: High-Throughput Experimentation, Theoretical Modeling, and Human Intuition: Lessons Learned in Metal–Organic-Framework-Supported Catalyst Design
Source: ACS Cent Sci. 2023 Jan 26;9(2):266–76. doi: 10.1021/acscentsci.2c01422 (PMC9951283; doi:10.1021/acscentsci.2c01422)
Supplement: Supplementary file 2 — oc2c01422_si_002.zip [file oc2c01422_si_002.zip › DFT_SI/reaction_mechanisms/NP_DFT_reaction_mechanism/CONTCAR/NP-45_CONTCAR]

Cu C H                                  
   1.00000000000000     
    12.6110000000000007    0.0000000000000000    0.0000000000000000
     6.3055000000000003   10.9214500000000001    0.0000000000000000
     0.0000000000000000    0.0000000000000000   26.1780000000000008
   Cu   C    H 
    75     3     6
Selective dynamics
Direct
  0.0666629970345198  0.0666579976684076  0.1100540011999414   F   F   F
  0.2666470110541042  0.0666579976684076  0.1100540011999414   F   F   F
  0.4667110145269504  0.0666579976684076  0.1100540011999414   F   F   F
  0.6666949987312947  0.0666579976684076  0.1100540011999414   F   F   F
  0.8666790127508790  0.0666579976684076  0.1100540011999414   F   F   F
  0.0666679963466592  0.2666310071958264  0.1100540011999414   F   F   F
  0.2666530013265103  0.2666310071958264  0.1100540011999414   F   F   F
  0.4667159616624232  0.2666310071958264  0.1100540011999414   F   F   F
  0.6667000054972476  0.2666310071958264  0.1100540011999414   F   F   F
  0.8666840195961285  0.2666310071958264  0.1100540011999414   F   F   F
  0.0666280016572287  0.4666959941007249  0.1100540011999414   F   F   F
  0.2666909695262447  0.4666959941007249  0.1100540011999414   F   F   F
  0.4666760266034728  0.4666959941007249  0.1100540011999414   F   F   F
  0.6666600108078171  0.4666959941007249  0.1100540011999414   F   F   F
  0.8666440249066980  0.4666959941007249  0.1100540011999414   F   F   F
  0.0666330083993287  0.6666700243720598  0.1100540011999414   F   F   F
  0.2666969895107485  0.6666700243720598  0.1100540011999414   F   F   F
  0.4666809737943893  0.6666700243720598  0.1100540011999414   F   F   F
  0.6666649579987265  0.6666700243720598  0.1100540011999414   F   F   F
  0.8666489720183108  0.6666700243720598  0.1100540011999414   F   F   F
  0.0667179972339866  0.8666430115581250  0.1100540011999414   F   F   F
  0.2667019665307109  0.8666430115581250  0.1100540011999414   F   F   F
  0.4666859805502952  0.8666430115581250  0.1100540011999414   F   F   F
  0.6666700243851196  0.8666430115581250  0.1100540011999414   F   F   F
  0.8667340278579658  0.8666430115581250  0.1100540011999414   F   F   F
  0.9335714496881309  0.1324804749357611  0.1890566377679974   T   T   T
  0.1325379328511858  0.1338138115456218  0.1889034360594906   T   T   T
  0.3323400447648552  0.1336055296268910  0.1890039914362589   T   T   T
  0.5324574831100577  0.1332452924245615  0.1886204089859902   T   T   T
  0.7332587418876670  0.1320004751877164  0.1891522992339461   T   T   T
  0.9295731410887029  0.3349075096685112  0.1907573118667187   T   T   T
  0.1320073555349950  0.3335391482189962  0.1891109072292210   T   T   T
  0.3328698797606577  0.3334377011123237  0.1889026959651972   T   T   T
  0.5342845898390181  0.3335769471282717  0.1899348233742302   T   T   T
  0.7324297075455988  0.3334929188664333  0.1902687773172289   T   T   T
  0.9317594053597702  0.5332317604242220  0.1896839040272766   T   T   T
  0.1335441522169347  0.5328004474844121  0.1892073448023197   T   T   T
  0.3354540779185982  0.5336175590312848  0.1900727907536108   T   T   T
  0.5357043174684790  0.5328160538319793  0.1910887328546238   T   T   T
  0.7307319254211251  0.5338353783200915  0.1915321291006293   T   T   T
  0.9336071513559503  0.7324000712079268  0.1892524948253609   T   T   T
  0.1342972577300046  0.7325255545935718  0.1892179518940651   T   T   T
  0.3358387143711425  0.7316353640307085  0.1906369157320924   T   T   T
  0.5340478740450934  0.7316268363290064  0.1895673472000112   T   T   T
  0.7326616320654864  0.7324474562773133  0.1900257181328584   T   T   T
  0.9336940188232319  0.9322316518887419  0.1894671984386918   T   T   T
  0.1338851439861202  0.9325871773673242  0.1890675299115188   T   T   T
  0.3339654791613995  0.9322962894909637  0.1893330595471170   T   T   T
  0.5329664233347842  0.9325340890000504  0.1890960119293652   T   T   T
  0.7332683303078724  0.9325637419010562  0.1892147750999555   T   T   T
  0.0015408433896837  0.9972242002752836  0.2686268443694075   T   T   T
  0.1983417762759387  0.0008474671092245  0.2679769492477604   T   T   T
  0.3976847605242710  0.0037139176124086  0.2682709805284063   T   T   T
  0.6001864316038592  0.9994278153622318  0.2678554822506598   T   T   T
  0.8013837846684311  0.9968277613279781  0.2687062550276096   T   T   T
  0.9998746741178479  0.1983139700258221  0.2684531449130816   T   T   T
  0.1984622723125327  0.2004448334248750  0.2684105733605406   T   T   T
  0.3989350672244569  0.1995418752953029  0.2682144991760111   T   T   T
  0.9997061344107436  0.3986866077492124  0.2688351486103215   T   T   T
  0.1988655974395925  0.3997845450250352  0.2682728267205547   T   T   T
  0.0005072203489860  0.5988986117507906  0.2685102488147280   T   T   T
  0.2015053388610824  0.5988774675728621  0.2682053457694877   T   T   T
  0.8012844888794532  0.5981825549180826  0.2704933693691629   T   T   T
  0.0016264718244585  0.7978941772470947  0.2685956549991602   T   T   T
  0.2016716883512188  0.7980529352827403  0.2682849685437461   T   T   T
  0.3965788543618700  0.8065236366204118  0.2704845673115486   T   T   T
  0.5994858207782983  0.8048979235205493  0.2693484499543146   T   T   T
  0.8012181763174553  0.7984111104457341  0.2684513812681146   T   T   T
  0.3986230447172687  0.3966386486385858  0.2681406027123430   T   T   T
  0.4060489462223771  0.5956866331313506  0.2714400820945926   T   T   T
  0.5931724988031633  0.6145140455648956  0.2762752124252401   T   T   T
  0.7971985168380229  0.3963974150965015  0.2727671327432617   T   T   T
  0.8027256881424378  0.1934962991815112  0.2677020934514331   T   T   T
  0.6002836707773938  0.1939809680865352  0.2677519360007921   T   T   T
  0.6011216258079983  0.3877584902505475  0.2713615714782804   T   T   T
  0.5411722538333237  0.5192087961575780  0.3272645659696565   T   T   T
  0.6656118562453486  0.4464507129339594  0.3352100282796755   T   T   T
  0.7226995012554198  0.3873155745257719  0.3855040365779487   T   T   T
  0.6500387316546181  0.4013157219860588  0.4127118222709498   T   T   T
  0.7766400686650528  0.4253576686660523  0.4021795695726951   T   T   T
  0.7845733295324138  0.2882668217223028  0.3806764117602626   T   T   T
  0.4803277793468155  0.5376593335627646  0.3602030253200894   T   T   T
  0.7394335980960491  0.5121775878945343  0.3128448425633295   T   T   T
  0.5256339060488600  0.7573361748969489  0.3087157354423340   T   T   T
 
  0.00000000E+00  0.00000000E+00  0.00000000E+00
  0.00000000E+00  0.00000000E+00  0.00000000E+00
  0.00000000E+00  0.00000000E+00  0.00000000E+00
  0.00000000E+00  0.00000000E+00  0.00000000E+00
  0.00000000E+00  0.00000000E+00  0.00000000E+00
  0.00000000E+00  0.00000000E+00  0.00000000E+00
  0.00000000E+00  0.00000000E+00  0.00000000E+00
  0.00000000E+00  0.00000000E+00  0.00000000E+00
  0.00000000E+00  0.00000000E+00  0.00000000E+00
  0.00000000E+00  0.00000000E+00  0.00000000E+00
  0.00000000E+00  0.00000000E+00  0.00000000E+00
  0.00000000E+00  0.00000000E+00  0.00000000E+00
  0.00000000E+00  0.00000000E+00  0.00000000E+00
  0.00000000E+00  0.00000000E+00  0.00000000E+00
  0.00000000E+00  0.00000000E+00  0.00000000E+00
  0.00000000E+00  0.00000000E+00  0.00000000E+00
  0.00000000E+00  0.00000000E+00  0.00000000E+00
  0.00000000E+00  0.00000000E+00  0.00000000E+00
  0.00000000E+00  0.00000000E+00  0.00000000E+00
  0.00000000E+00  0.00000000E+00  0.00000000E+00
  0.00000000E+00  0.00000000E+00  0.00000000E+00
  0.00000000E+00  0.00000000E+00  0.00000000E+00
  0.00000000E+00  0.00000000E+00  0.00000000E+00
  0.00000000E+00  0.00000000E+00  0.00000000E+00
  0.00000000E+00  0.00000000E+00  0.00000000E+00
  0.00000000E+00  0.00000000E+00  0.00000000E+00
  0.00000000E+00  0.00000000E+00  0.00000000E+00
  0.00000000E+00  0.00000000E+00  0.00000000E+00
  0.00000000E+00  0.00000000E+00  0.00000000E+00
  0.00000000E+00  0.00000000E+00  0.00000000E+00
  0.00000000E+00  0.00000000E+00  0.00000000E+00
  0.00000000E+00  0.00000000E+00  0.00000000E+00
  0.00000000E+00  0.00000000E+00  0.00000000E+00
  0.00000000E+00  0.00000000E+00  0.00000000E+00
  0.00000000E+00  0.00000000E+00  0.00000000E+00
  0.00000000E+00  0.00000000E+00  0.00000000E+00
  0.00000000E+00  0.00000000E+00  0.00000000E+00
  0.00000000E+00  0.00000000E+00  0.00000000E+00
  0.00000000E+00  0.00000000E+00  0.00000000E+00
  0.00000000E+00  0.00000000E+00  0.00000000E+00
  0.00000000E+00  0.00000000E+00  0.00000000E+00
  0.00000000E+00  0.00000000E+00  0.00000000E+00
  0.00000000E+00  0.00000000E+00  0.00000000E+00
  0.00000000E+00  0.00000000E+00  0.00000000E+00
  0.00000000E+00  0.00000000E+00  0.00000000E+00
  0.00000000E+00  0.00000000E+00  0.00000000E+00
  0.00000000E+00  0.00000000E+00  0.00000000E+00
  0.00000000E+00  0.00000000E+00  0.00000000E+00
  0.00000000E+00  0.00000000E+00  0.00000000E+00
  0.00000000E+00  0.00000000E+00  0.00000000E+00
  0.00000000E+00  0.00000000E+00  0.00000000E+00
  0.00000000E+00  0.00000000E+00  0.00000000E+00
  0.00000000E+00  0.00000000E+00  0.00000000E+00
  0.00000000E+00  0.00000000E+00  0.00000000E+00
  0.00000000E+00  0.00000000E+00  0.00000000E+00
  0.00000000E+00  0.00000000E+00  0.00000000E+00
  0.00000000E+00  0.00000000E+00  0.00000000E+00
  0.00000000E+00  0.00000000E+00  0.00000000E+00
  0.00000000E+00  0.00000000E+00  0.00000000E+00
  0.00000000E+00  0.00000000E+00  0.00000000E+00
  0.00000000E+00  0.00000000E+00  0.00000000E+00
  0.00000000E+00  0.00000000E+00  0.00000000E+00
  0.00000000E+00  0.00000000E+00  0.00000000E+00
  0.00000000E+00  0.00000000E+00  0.00000000E+00
  0.00000000E+00  0.00000000E+00  0.00000000E+00
  0.00000000E+00  0.00000000E+00  0.00000000E+00
  0.00000000E+00  0.00000000E+00  0.00000000E+00
  0.00000000E+00  0.00000000E+00  0.00000000E+00
  0.00000000E+00  0.00000000E+00  0.00000000E+00
  0.00000000E+00  0.00000000E+00  0.00000000E+00
  0.00000000E+00  0.00000000E+00  0.00000000E+00
  0.00000000E+00  0.00000000E+00  0.00000000E+00
  0.00000000E+00  0.00000000E+00  0.00000000E+00
  0.00000000E+00  0.00000000E+00  0.00000000E+00
  0.00000000E+00  0.00000000E+00  0.00000000E+00
  0.00000000E+00  0.00000000E+00  0.00000000E+00
  0.00000000E+00  0.00000000E+00  0.00000000E+00
  0.00000000E+00  0.00000000E+00  0.00000000E+00
  0.00000000E+00  0.00000000E+00  0.00000000E+00
  0.00000000E+00  0.00000000E+00  0.00000000E+00
  0.00000000E+00  0.00000000E+00  0.00000000E+00
  0.00000000E+00  0.00000000E+00  0.00000000E+00
  0.00000000E+00  0.00000000E+00  0.00000000E+00
  0.00000000E+00  0.00000000E+00  0.00000000E+00
