# Supplementary material for: High-Throughput Experimentation, Theoretical Modeling, and Human Intuition: Lessons Learned in Metal–Organic-Framework-Supported Catalyst Design
Source: ACS Cent Sci. 2023 Jan 26;9(2):266–76. doi: 10.1021/acscentsci.2c01422 (PMC9951283; doi:10.1021/acscentsci.2c01422)
Supplement: Supplementary file 2 — oc2c01422_si_002.zip [file oc2c01422_si_002.zip › DFT_SI/reaction_mechanisms/NP_DFT_reaction_mechanism/CONTCAR/NP-4_CONTCAR]

PDB File                                
   1.00000000000000     
    12.6110000610000004    0.0000000000000000    0.0000000000000000
     6.3055000305000002   10.9214464200000005    0.0000000000000000
     0.0000000000000000    0.0000000000000000   26.1779994965000000
   Cu   C    H 
    75     3     6
Selective dynamics
Direct
  0.0666629970345198  0.0666579976684076  0.1100540011999485   F   F   F
  0.2666470110541042  0.0666579976684076  0.1100540011999485   F   F   F
  0.4667110145269504  0.0666579976684076  0.1100540011999485   F   F   F
  0.6666949987312947  0.0666579976684076  0.1100540011999485   F   F   F
  0.8666790127508790  0.0666579976684076  0.1100540011999485   F   F   F
  0.0666679963466521  0.2666310071958407  0.1100540011999485   F   F   F
  0.2666530013265032  0.2666310071958407  0.1100540011999485   F   F   F
  0.4667159616624161  0.2666310071958407  0.1100540011999485   F   F   F
  0.6667000054972405  0.2666310071958407  0.1100540011999485   F   F   F
  0.8666840195961214  0.2666310071958407  0.1100540011999485   F   F   F
  0.0666280016572145  0.4666959941007534  0.1100540011999485   F   F   F
  0.2666909695262305  0.4666959941007534  0.1100540011999485   F   F   F
  0.4666760266034586  0.4666959941007534  0.1100540011999485   F   F   F
  0.6666600108078029  0.4666959941007534  0.1100540011999485   F   F   F
  0.8666440249066838  0.4666959941007534  0.1100540011999485   F   F   F
  0.0666330083993074  0.6666700243721024  0.1100540011999485   F   F   F
  0.2666969895107272  0.6666700243721024  0.1100540011999485   F   F   F
  0.4666809737943680  0.6666700243721024  0.1100540011999485   F   F   F
  0.6666649579987052  0.6666700243721024  0.1100540011999485   F   F   F
  0.8666489720182895  0.6666700243721024  0.1100540011999485   F   F   F
  0.0667179972339653  0.8666430115581676  0.1100540011999485   F   F   F
  0.2667019665306896  0.8666430115581676  0.1100540011999485   F   F   F
  0.4666859805502739  0.8666430115581676  0.1100540011999485   F   F   F
  0.6666700243850983  0.8666430115581676  0.1100540011999485   F   F   F
  0.8667340278579445  0.8666430115581676  0.1100540011999485   F   F   F
  0.9332792337686229  0.1336813591263777  0.1888138148449983   T   T   T
  0.1327936128175295  0.1341758926084253  0.1886067157609546   T   T   T
  0.3329749273201088  0.1335520987093091  0.1885588048052469   T   T   T
  0.5327787183836890  0.1339755926364461  0.1882409835099210   T   T   T
  0.7337086770338885  0.1332533462527508  0.1886596942443006   T   T   T
  0.9297153118843227  0.3357114906657017  0.1897054292121325   T   T   T
  0.1312836229556495  0.3344386393686563  0.1891654104055149   T   T   T
  0.3337602589371116  0.3336287360893451  0.1884156076122778   T   T   T
  0.5352202962576769  0.3346336374196639  0.1897172002458802   T   T   T
  0.7331788387163911  0.3351611978461122  0.1907091545051074   T   T   T
  0.9328433533095506  0.5340453469280035  0.1881003151817069   T   T   T
  0.1338417283432420  0.5330754967109925  0.1887535575683330   T   T   T
  0.3349161906716915  0.5340201302385594  0.1895984672421562   T   T   T
  0.5351290474533386  0.5335757444094327  0.1906705476422204   T   T   T
  0.7312903235030248  0.5350083160022834  0.1911303366158421   T   T   T
  0.9338271162514786  0.7336721087815690  0.1889175916989174   T   T   T
  0.1345764375005558  0.7331979725296947  0.1889885946368253   T   T   T
  0.3360881965553091  0.7317726058702831  0.1905645622577836   T   T   T
  0.5343603176548299  0.7317782156386770  0.1892394053019757   T   T   T
  0.7334910241690906  0.7328505667021332  0.1899243840225751   T   T   T
  0.9341686360683283  0.9330720161567285  0.1892819031858508   T   T   T
  0.1336878796026042  0.9333439514081547  0.1888771219464971   T   T   T
  0.3338972220730199  0.9327124372026816  0.1890814861730234   T   T   T
  0.5333825851638707  0.9328080697231087  0.1885983146362236   T   T   T
  0.7334825485461636  0.9337809816409290  0.1886620287174949   T   T   T
  0.0011509481092773  0.9997208140338500  0.2682598888473748   T   T   T
  0.1991947671097023  0.0013803103030625  0.2675146397630215   T   T   T
  0.3988136672542453  0.0033634670284570  0.2674723302933160   T   T   T
  0.6007653001449498  0.0004000833138207  0.2668722509666424   T   T   T
  0.8014248453624901  0.9993171045407792  0.2679574014304791   T   T   T
  0.9997294673099475  0.1999905647143621  0.2671560232660042   T   T   T
  0.1992059759119655  0.2008670963395005  0.2673661070751407   T   T   T
  0.4000269841212116  0.1997141862760969  0.2675477598873002   T   T   T
  0.0007997220088285  0.4002228985466800  0.2683068605128796   T   T   T
  0.2005509367990044  0.3999242586036331  0.2672238266803149   T   T   T
  0.0026618782720220  0.6011399362236318  0.2674545344012529   T   T   T
  0.2015515144473810  0.5998617098499537  0.2676185156693691   T   T   T
  0.8039552312082563  0.6016795948488110  0.2690997382037850   T   T   T
  0.0017144114949303  0.8001451182938126  0.2682944839594512   T   T   T
  0.2016728879749365  0.7996538851150277  0.2678909905438402   T   T   T
  0.3986423274439161  0.8050920522823475  0.2695688231743389   T   T   T
  0.6011797899571221  0.8039055529192893  0.2685955047255248   T   T   T
  0.8016550167908960  0.8012353021520511  0.2674794290266860   T   T   T
  0.3998141318457016  0.3972626456547346  0.2673026305805166   T   T   T
  0.4041651398575254  0.5963394931036561  0.2710467203638771   T   T   T
  0.5967299312992509  0.6121577860521796  0.2757426630338529   T   T   T
  0.7951662229684828  0.4044789605698895  0.2736198980947151   T   T   T
  0.8023790997442859  0.1971759751635602  0.2673871069344287   T   T   T
  0.6010466642795791  0.1953019575990353  0.2669157732239071   T   T   T
  0.6016369805724722  0.3901034397283141  0.2716407402785990   T   T   T
  0.5342091014852315  0.5262878079039481  0.3275743434630840   T   T   T
  0.6593380911279993  0.4632490729775967  0.3306300036992624   T   T   T
  0.7307431470877717  0.4308906701666118  0.3798368770379668   T   T   T
  0.6690898554038540  0.4612215854550357  0.4131576502603167   T   T   T
  0.7870695881764647  0.4749971960069246  0.3812601258568620   T   T   T
  0.7944238393079388  0.3317297902048679  0.3825879124059526   T   T   T
  0.4784930926489324  0.5560962221281116  0.3625983576891372   T   T   T
  0.8773253909938106  0.4712108709455052  0.3057315346579799   T   T   T
  0.5263871899641117  0.7584245397151861  0.3078093380174707   T   T   T
 
  0.00000000E+00  0.00000000E+00  0.00000000E+00
  0.00000000E+00  0.00000000E+00  0.00000000E+00
  0.00000000E+00  0.00000000E+00  0.00000000E+00
  0.00000000E+00  0.00000000E+00  0.00000000E+00
  0.00000000E+00  0.00000000E+00  0.00000000E+00
  0.00000000E+00  0.00000000E+00  0.00000000E+00
  0.00000000E+00  0.00000000E+00  0.00000000E+00
  0.00000000E+00  0.00000000E+00  0.00000000E+00
  0.00000000E+00  0.00000000E+00  0.00000000E+00
  0.00000000E+00  0.00000000E+00  0.00000000E+00
  0.00000000E+00  0.00000000E+00  0.00000000E+00
  0.00000000E+00  0.00000000E+00  0.00000000E+00
  0.00000000E+00  0.00000000E+00  0.00000000E+00
  0.00000000E+00  0.00000000E+00  0.00000000E+00
  0.00000000E+00  0.00000000E+00  0.00000000E+00
  0.00000000E+00  0.00000000E+00  0.00000000E+00
  0.00000000E+00  0.00000000E+00  0.00000000E+00
  0.00000000E+00  0.00000000E+00  0.00000000E+00
  0.00000000E+00  0.00000000E+00  0.00000000E+00
  0.00000000E+00  0.00000000E+00  0.00000000E+00
  0.00000000E+00  0.00000000E+00  0.00000000E+00
  0.00000000E+00  0.00000000E+00  0.00000000E+00
  0.00000000E+00  0.00000000E+00  0.00000000E+00
  0.00000000E+00  0.00000000E+00  0.00000000E+00
  0.00000000E+00  0.00000000E+00  0.00000000E+00
  0.00000000E+00  0.00000000E+00  0.00000000E+00
  0.00000000E+00  0.00000000E+00  0.00000000E+00
  0.00000000E+00  0.00000000E+00  0.00000000E+00
  0.00000000E+00  0.00000000E+00  0.00000000E+00
  0.00000000E+00  0.00000000E+00  0.00000000E+00
  0.00000000E+00  0.00000000E+00  0.00000000E+00
  0.00000000E+00  0.00000000E+00  0.00000000E+00
  0.00000000E+00  0.00000000E+00  0.00000000E+00
  0.00000000E+00  0.00000000E+00  0.00000000E+00
  0.00000000E+00  0.00000000E+00  0.00000000E+00
  0.00000000E+00  0.00000000E+00  0.00000000E+00
  0.00000000E+00  0.00000000E+00  0.00000000E+00
  0.00000000E+00  0.00000000E+00  0.00000000E+00
  0.00000000E+00  0.00000000E+00  0.00000000E+00
  0.00000000E+00  0.00000000E+00  0.00000000E+00
  0.00000000E+00  0.00000000E+00  0.00000000E+00
  0.00000000E+00  0.00000000E+00  0.00000000E+00
  0.00000000E+00  0.00000000E+00  0.00000000E+00
  0.00000000E+00  0.00000000E+00  0.00000000E+00
  0.00000000E+00  0.00000000E+00  0.00000000E+00
  0.00000000E+00  0.00000000E+00  0.00000000E+00
  0.00000000E+00  0.00000000E+00  0.00000000E+00
  0.00000000E+00  0.00000000E+00  0.00000000E+00
  0.00000000E+00  0.00000000E+00  0.00000000E+00
  0.00000000E+00  0.00000000E+00  0.00000000E+00
  0.00000000E+00  0.00000000E+00  0.00000000E+00
  0.00000000E+00  0.00000000E+00  0.00000000E+00
  0.00000000E+00  0.00000000E+00  0.00000000E+00
  0.00000000E+00  0.00000000E+00  0.00000000E+00
  0.00000000E+00  0.00000000E+00  0.00000000E+00
  0.00000000E+00  0.00000000E+00  0.00000000E+00
  0.00000000E+00  0.00000000E+00  0.00000000E+00
  0.00000000E+00  0.00000000E+00  0.00000000E+00
  0.00000000E+00  0.00000000E+00  0.00000000E+00
  0.00000000E+00  0.00000000E+00  0.00000000E+00
  0.00000000E+00  0.00000000E+00  0.00000000E+00
  0.00000000E+00  0.00000000E+00  0.00000000E+00
  0.00000000E+00  0.00000000E+00  0.00000000E+00
  0.00000000E+00  0.00000000E+00  0.00000000E+00
  0.00000000E+00  0.00000000E+00  0.00000000E+00
  0.00000000E+00  0.00000000E+00  0.00000000E+00
  0.00000000E+00  0.00000000E+00  0.00000000E+00
  0.00000000E+00  0.00000000E+00  0.00000000E+00
  0.00000000E+00  0.00000000E+00  0.00000000E+00
  0.00000000E+00  0.00000000E+00  0.00000000E+00
  0.00000000E+00  0.00000000E+00  0.00000000E+00
  0.00000000E+00  0.00000000E+00  0.00000000E+00
  0.00000000E+00  0.00000000E+00  0.00000000E+00
  0.00000000E+00  0.00000000E+00  0.00000000E+00
  0.00000000E+00  0.00000000E+00  0.00000000E+00
  0.00000000E+00  0.00000000E+00  0.00000000E+00
  0.00000000E+00  0.00000000E+00  0.00000000E+00
  0.00000000E+00  0.00000000E+00  0.00000000E+00
  0.00000000E+00  0.00000000E+00  0.00000000E+00
  0.00000000E+00  0.00000000E+00  0.00000000E+00
  0.00000000E+00  0.00000000E+00  0.00000000E+00
  0.00000000E+00  0.00000000E+00  0.00000000E+00
  0.00000000E+00  0.00000000E+00  0.00000000E+00
  0.00000000E+00  0.00000000E+00  0.00000000E+00
