# Supplementary material for: High-Throughput Experimentation, Theoretical Modeling, and Human Intuition: Lessons Learned in Metal–Organic-Framework-Supported Catalyst Design
Source: ACS Cent Sci. 2023 Jan 26;9(2):266–76. doi: 10.1021/acscentsci.2c01422 (PMC9951283; doi:10.1021/acscentsci.2c01422)
Supplement: Supplementary file 2 — oc2c01422_si_002.zip [file oc2c01422_si_002.zip › DFT_SI/reaction_mechanisms/NP_DFT_reaction_mechanism/CONTCAR/NP-34_CONTCAR]

Cu C H                                  
   1.00000000000000     
    12.6110000000000007    0.0000000000000000    0.0000000000000000
     6.3055000000000003   10.9214500000000001    0.0000000000000000
     0.0000000000000000    0.0000000000000000   26.1780000000000008
   Cu   C    H 
    75     3     6
Selective dynamics
Direct
  0.0666629970345269  0.0666579976683934  0.1100540011999414   F   F   F
  0.2666470110541042  0.0666579976683934  0.1100540011999414   F   F   F
  0.4667110145269575  0.0666579976683934  0.1100540011999414   F   F   F
  0.6666949987313018  0.0666579976683934  0.1100540011999414   F   F   F
  0.8666790127508861  0.0666579976683934  0.1100540011999414   F   F   F
  0.0666679963466805  0.2666310071957838  0.1100540011999414   F   F   F
  0.2666530013265316  0.2666310071957838  0.1100540011999414   F   F   F
  0.4667159616624446  0.2666310071957838  0.1100540011999414   F   F   F
  0.6667000054972689  0.2666310071957838  0.1100540011999414   F   F   F
  0.8666840195961498  0.2666310071957838  0.1100540011999414   F   F   F
  0.0666280016572713  0.4666959941006397  0.1100540011999414   F   F   F
  0.2666909695262873  0.4666959941006397  0.1100540011999414   F   F   F
  0.4666760266035155  0.4666959941006397  0.1100540011999414   F   F   F
  0.6666600108078597  0.4666959941006397  0.1100540011999414   F   F   F
  0.8666440249067406  0.4666959941006397  0.1100540011999414   F   F   F
  0.0666330083993927  0.6666700243719248  0.1100540011999414   F   F   F
  0.2666969895108124  0.6666700243719248  0.1100540011999414   F   F   F
  0.4666809737944533  0.6666700243719248  0.1100540011999414   F   F   F
  0.6666649579987904  0.6666700243719248  0.1100540011999414   F   F   F
  0.8666489720183748  0.6666700243719248  0.1100540011999414   F   F   F
  0.0667179972340506  0.8666430115579828  0.1100540011999414   F   F   F
  0.2667019665307819  0.8666430115579828  0.1100540011999414   F   F   F
  0.4666859805503663  0.8666430115579828  0.1100540011999414   F   F   F
  0.6666700243851906  0.8666430115579828  0.1100540011999414   F   F   F
  0.8667340278580369  0.8666430115579828  0.1100540011999414   F   F   F
  0.9337907936754064  0.1337198896157830  0.1895809491158786   T   T   T
  0.1331198843234418  0.1342114800080765  0.1895445295157998   T   T   T
  0.3328143666632002  0.1336222581984359  0.1896071811976938   T   T   T
  0.5327050227206058  0.1329250174001473  0.1890537661371354   T   T   T
  0.7339178129041812  0.1319112106387479  0.1897216687768548   T   T   T
  0.9306830059184321  0.3349467558555475  0.1908310488964489   T   T   T
  0.1327621617397767  0.3336105993492211  0.1894142923863527   T   T   T
  0.3329515802871583  0.3332934928765141  0.1892692155664690   T   T   T
  0.5340369126116045  0.3333987941811571  0.1900175852211134   T   T   T
  0.7321640156120139  0.3333456806243618  0.1898384913128979   T   T   T
  0.9327722674194661  0.5342912601986427  0.1902515750411311   T   T   T
  0.1333650669795432  0.5332163322228070  0.1893883683533559   T   T   T
  0.3340073915100490  0.5332755247995991  0.1901341970527355   T   T   T
  0.5338077498605074  0.5329808341956053  0.1895746622758097   T   T   T
  0.7321000413175582  0.5347414541102964  0.1907011584386851   T   T   T
  0.9345429747569156  0.7331441857785848  0.1899255967816984   T   T   T
  0.1340084966734167  0.7334433844434400  0.1898230432705432   T   T   T
  0.3339260743419032  0.7328077525063250  0.1903323439265989   T   T   T
  0.5343023364071584  0.7318182515895515  0.1908381955602394   T   T   T
  0.7335661743605684  0.7343467561888986  0.1888927525187256   T   T   T
  0.9344626773591926  0.9334418655122008  0.1901320461633702   T   T   T
  0.1335118946831884  0.9340473268288179  0.1895306534895909   T   T   T
  0.3330461942901124  0.9340955840584257  0.1895650981494583   T   T   T
  0.5337811813051729  0.9331015199413670  0.1898027236965945   T   T   T
  0.7337975399680872  0.9332999805826603  0.1899442932289759   T   T   T
  0.0013566376806153  0.0002178099437060  0.2695607175909487   T   T   T
  0.1990114817240425  0.0015914238273638  0.2693333227032539   T   T   T
  0.3985792451147034  0.0021266690034736  0.2695918266997595   T   T   T
  0.6001847812632803  0.0008238893321177  0.2690399265104872   T   T   T
  0.8018018811651118  0.0002490573202962  0.2698733793101127   T   T   T
  0.9988795915094926  0.2013434528734521  0.2691414739278315   T   T   T
  0.1987839725411149  0.2010537431673995  0.2694644314249572   T   T   T
  0.3988540113336327  0.1996941037159914  0.2692701883501485   T   T   T
  0.9992037308265438  0.4005967491922178  0.2691350436176307   T   T   T
  0.1989012752650936  0.4002580182375794  0.2691765498807968   T   T   T
  0.0022355198711779  0.6004181337707735  0.2692350589679293   T   T   T
  0.2009699422135469  0.5999361108876471  0.2687190667684050   T   T   T
  0.8036325971644303  0.6011213583064858  0.2689673587291992   T   T   T
  0.0027820834966832  0.8004432983229393  0.2698151627878929   T   T   T
  0.2013527762135325  0.7999840689944477  0.2688983139903911   T   T   T
  0.3977268549853434  0.8043130036288630  0.2688307699291386   T   T   T
  0.5981156352137091  0.8064704995475296  0.2690723813761196   T   T   T
  0.8043473094073974  0.8033807815763865  0.2692504955319706   T   T   T
  0.3976071257436331  0.3976936145420424  0.2685769844247545   T   T   T
  0.4023943177106872  0.5980041602025565  0.2709984797738656   T   T   T
  0.5974447654224235  0.6093914342206261  0.2721760379377400   T   T   T
  0.7951512915559675  0.4024908856530658  0.2709183857918944   T   T   T
  0.8017662526269334  0.1971576271667530  0.2680997588595915   T   T   T
  0.5998835725154876  0.1951516666954092  0.2683785650920498   T   T   T
  0.5989229014432453  0.3886459849866171  0.2715516206170108   T   T   T
  0.5368915078718146  0.5284308985663984  0.3251754683156989   T   T   T
  0.6627593408187664  0.4645913158331751  0.3273869385850361   T   T   T
  0.7363513527172785  0.4251094183847925  0.3761966225234232   T   T   T
  0.6759151607836600  0.4577001077310499  0.4099269516917445   T   T   T
  0.8004920387880645  0.4602490707264764  0.3779957796629461   T   T   T
  0.7923486140137825  0.3246475856127944  0.3777961989883067   T   T   T
  0.4818083635743236  0.5556163131691889  0.3603412782245812   T   T   T
  0.7392485819475993  0.7204516188632084  0.3176682619798328   T   T   T
  0.6887530417145413  0.6860197404674722  0.3175801583375275   T   T   T
 
  0.00000000E+00  0.00000000E+00  0.00000000E+00
  0.00000000E+00  0.00000000E+00  0.00000000E+00
  0.00000000E+00  0.00000000E+00  0.00000000E+00
  0.00000000E+00  0.00000000E+00  0.00000000E+00
  0.00000000E+00  0.00000000E+00  0.00000000E+00
  0.00000000E+00  0.00000000E+00  0.00000000E+00
  0.00000000E+00  0.00000000E+00  0.00000000E+00
  0.00000000E+00  0.00000000E+00  0.00000000E+00
  0.00000000E+00  0.00000000E+00  0.00000000E+00
  0.00000000E+00  0.00000000E+00  0.00000000E+00
  0.00000000E+00  0.00000000E+00  0.00000000E+00
  0.00000000E+00  0.00000000E+00  0.00000000E+00
  0.00000000E+00  0.00000000E+00  0.00000000E+00
  0.00000000E+00  0.00000000E+00  0.00000000E+00
  0.00000000E+00  0.00000000E+00  0.00000000E+00
  0.00000000E+00  0.00000000E+00  0.00000000E+00
  0.00000000E+00  0.00000000E+00  0.00000000E+00
  0.00000000E+00  0.00000000E+00  0.00000000E+00
  0.00000000E+00  0.00000000E+00  0.00000000E+00
  0.00000000E+00  0.00000000E+00  0.00000000E+00
  0.00000000E+00  0.00000000E+00  0.00000000E+00
  0.00000000E+00  0.00000000E+00  0.00000000E+00
  0.00000000E+00  0.00000000E+00  0.00000000E+00
  0.00000000E+00  0.00000000E+00  0.00000000E+00
  0.00000000E+00  0.00000000E+00  0.00000000E+00
  0.00000000E+00  0.00000000E+00  0.00000000E+00
  0.00000000E+00  0.00000000E+00  0.00000000E+00
  0.00000000E+00  0.00000000E+00  0.00000000E+00
  0.00000000E+00  0.00000000E+00  0.00000000E+00
  0.00000000E+00  0.00000000E+00  0.00000000E+00
  0.00000000E+00  0.00000000E+00  0.00000000E+00
  0.00000000E+00  0.00000000E+00  0.00000000E+00
  0.00000000E+00  0.00000000E+00  0.00000000E+00
  0.00000000E+00  0.00000000E+00  0.00000000E+00
  0.00000000E+00  0.00000000E+00  0.00000000E+00
  0.00000000E+00  0.00000000E+00  0.00000000E+00
  0.00000000E+00  0.00000000E+00  0.00000000E+00
  0.00000000E+00  0.00000000E+00  0.00000000E+00
  0.00000000E+00  0.00000000E+00  0.00000000E+00
  0.00000000E+00  0.00000000E+00  0.00000000E+00
  0.00000000E+00  0.00000000E+00  0.00000000E+00
  0.00000000E+00  0.00000000E+00  0.00000000E+00
  0.00000000E+00  0.00000000E+00  0.00000000E+00
  0.00000000E+00  0.00000000E+00  0.00000000E+00
  0.00000000E+00  0.00000000E+00  0.00000000E+00
  0.00000000E+00  0.00000000E+00  0.00000000E+00
  0.00000000E+00  0.00000000E+00  0.00000000E+00
  0.00000000E+00  0.00000000E+00  0.00000000E+00
  0.00000000E+00  0.00000000E+00  0.00000000E+00
  0.00000000E+00  0.00000000E+00  0.00000000E+00
  0.00000000E+00  0.00000000E+00  0.00000000E+00
  0.00000000E+00  0.00000000E+00  0.00000000E+00
  0.00000000E+00  0.00000000E+00  0.00000000E+00
  0.00000000E+00  0.00000000E+00  0.00000000E+00
  0.00000000E+00  0.00000000E+00  0.00000000E+00
  0.00000000E+00  0.00000000E+00  0.00000000E+00
  0.00000000E+00  0.00000000E+00  0.00000000E+00
  0.00000000E+00  0.00000000E+00  0.00000000E+00
  0.00000000E+00  0.00000000E+00  0.00000000E+00
  0.00000000E+00  0.00000000E+00  0.00000000E+00
  0.00000000E+00  0.00000000E+00  0.00000000E+00
  0.00000000E+00  0.00000000E+00  0.00000000E+00
  0.00000000E+00  0.00000000E+00  0.00000000E+00
  0.00000000E+00  0.00000000E+00  0.00000000E+00
  0.00000000E+00  0.00000000E+00  0.00000000E+00
  0.00000000E+00  0.00000000E+00  0.00000000E+00
  0.00000000E+00  0.00000000E+00  0.00000000E+00
  0.00000000E+00  0.00000000E+00  0.00000000E+00
  0.00000000E+00  0.00000000E+00  0.00000000E+00
  0.00000000E+00  0.00000000E+00  0.00000000E+00
  0.00000000E+00  0.00000000E+00  0.00000000E+00
  0.00000000E+00  0.00000000E+00  0.00000000E+00
  0.00000000E+00  0.00000000E+00  0.00000000E+00
  0.00000000E+00  0.00000000E+00  0.00000000E+00
  0.00000000E+00  0.00000000E+00  0.00000000E+00
  0.00000000E+00  0.00000000E+00  0.00000000E+00
  0.00000000E+00  0.00000000E+00  0.00000000E+00
  0.00000000E+00  0.00000000E+00  0.00000000E+00
  0.00000000E+00  0.00000000E+00  0.00000000E+00
  0.00000000E+00  0.00000000E+00  0.00000000E+00
  0.00000000E+00  0.00000000E+00  0.00000000E+00
  0.00000000E+00  0.00000000E+00  0.00000000E+00
  0.00000000E+00  0.00000000E+00  0.00000000E+00
  0.00000000E+00  0.00000000E+00  0.00000000E+00
