# Supplementary material for: High-Throughput Experimentation, Theoretical Modeling, and Human Intuition: Lessons Learned in Metal–Organic-Framework-Supported Catalyst Design
Source: ACS Cent Sci. 2023 Jan 26;9(2):266–76. doi: 10.1021/acscentsci.2c01422 (PMC9951283; doi:10.1021/acscentsci.2c01422)
Supplement: Supplementary file 2 — oc2c01422_si_002.zip [file oc2c01422_si_002.zip › DFT_SI/reaction_mechanisms/NP_DFT_reaction_mechanism/CONTCAR/NP-6_CONTCAR]

PDB File                                
   1.00000000000000     
    12.6110000610000004    0.0000000000000000    0.0000000000000000
     6.3055000305000002   10.9214464200000005    0.0000000000000000
     0.0000000000000000    0.0000000000000000   26.1779994965000000
   Cu   C    H 
    75     6    10
Selective dynamics
Direct
  0.0666629970345198  0.0666579976684076  0.1100540011999485   F   F   F
  0.2666470110541042  0.0666579976684076  0.1100540011999485   F   F   F
  0.4667110145269504  0.0666579976684076  0.1100540011999485   F   F   F
  0.6666949987312947  0.0666579976684076  0.1100540011999485   F   F   F
  0.8666790127508790  0.0666579976684076  0.1100540011999485   F   F   F
  0.0666679963466521  0.2666310071958407  0.1100540011999485   F   F   F
  0.2666530013265032  0.2666310071958407  0.1100540011999485   F   F   F
  0.4667159616624161  0.2666310071958407  0.1100540011999485   F   F   F
  0.6667000054972405  0.2666310071958407  0.1100540011999485   F   F   F
  0.8666840195961214  0.2666310071958407  0.1100540011999485   F   F   F
  0.0666280016572145  0.4666959941007534  0.1100540011999485   F   F   F
  0.2666909695262305  0.4666959941007534  0.1100540011999485   F   F   F
  0.4666760266034586  0.4666959941007534  0.1100540011999485   F   F   F
  0.6666600108078029  0.4666959941007534  0.1100540011999485   F   F   F
  0.8666440249066838  0.4666959941007534  0.1100540011999485   F   F   F
  0.0666330083993074  0.6666700243721024  0.1100540011999485   F   F   F
  0.2666969895107272  0.6666700243721024  0.1100540011999485   F   F   F
  0.4666809737943680  0.6666700243721024  0.1100540011999485   F   F   F
  0.6666649579987052  0.6666700243721024  0.1100540011999485   F   F   F
  0.8666489720182895  0.6666700243721024  0.1100540011999485   F   F   F
  0.0667179972339653  0.8666430115581676  0.1100540011999485   F   F   F
  0.2667019665306896  0.8666430115581676  0.1100540011999485   F   F   F
  0.4666859805502739  0.8666430115581676  0.1100540011999485   F   F   F
  0.6666700243850983  0.8666430115581676  0.1100540011999485   F   F   F
  0.8667340278579445  0.8666430115581676  0.1100540011999485   F   F   F
  0.9334154952818636  0.1329567900285156  0.1885794212180940   T   T   T
  0.1331307140355662  0.1327654849634285  0.1884665048258753   T   T   T
  0.3326861058071131  0.1332361643293822  0.1888201028307961   T   T   T
  0.5322870904590999  0.1347706099122519  0.1887167524610120   T   T   T
  0.7321976125809471  0.1337792164280458  0.1888443913437072   T   T   T
  0.9324542203920245  0.3331138242880627  0.1884102859254710   T   T   T
  0.1328715438547761  0.3331126982543680  0.1884350039786611   T   T   T
  0.3334130732748051  0.3348133056009388  0.1892704249490222   T   T   T
  0.5319701451688417  0.3369943101186337  0.1913496540208257   T   T   T
  0.7311886981513851  0.3341753705028765  0.1893359894701234   T   T   T
  0.9324373041702856  0.5327229070944171  0.1882041873033486   T   T   T
  0.1330907210993999  0.5342513190789475  0.1896178657171887   T   T   T
  0.3321316537837689  0.5350480323759541  0.1891143845762073   T   T   T
  0.5327223518868607  0.5344374254855850  0.1915534124655096   T   T   T
  0.7307310454183167  0.5344909002351059  0.1898455322821704   T   T   T
  0.9318460134540203  0.7334860357734598  0.1886578415680091   T   T   T
  0.1332484841979067  0.7325034766040375  0.1896335236827227   T   T   T
  0.3342362726707577  0.7327857536262030  0.1902012786585487   T   T   T
  0.5343731847598647  0.7305981749309396  0.1899031015724546   T   T   T
  0.7314667691380308  0.7338578561328291  0.1894875722932881   T   T   T
  0.9325647748075809  0.9335763345393815  0.1888855859239342   T   T   T
  0.1341053059904809  0.9304726137854402  0.1899678218492085   T   T   T
  0.3337694999165990  0.9318857740226392  0.1892855418665675   T   T   T
  0.5326597100283479  0.9327526382033611  0.1893243482064477   T   T   T
  0.7322806076263575  0.9340072436783728  0.1890936726911576   T   T   T
  0.9994750361187243  0.9992430732673441  0.2677279484231008   T   T   T
  0.1992235692502220  0.9993990212471360  0.2673623131845915   T   T   T
  0.3978507243193192  0.0028249667141083  0.2680073731874515   T   T   T
  0.5982259447340468  0.0015882699587735  0.2677089115902689   T   T   T
  0.7977669031464671  0.0013223464719729  0.2683411446081934   T   T   T
  0.0000194035830106  0.1986471269593864  0.2675348878083454   T   T   T
  0.1989001459039343  0.1993464983799385  0.2679230974101898   T   T   T
  0.3988202800210914  0.2010968999433231  0.2673679726857898   T   T   T
  0.9994102571242891  0.3989025741176491  0.2675512412571237   T   T   T
  0.1963187747684927  0.3984787438299904  0.2672665311805744   T   T   T
  0.9941711637011394  0.6008389381905417  0.2669749859120927   T   T   T
  0.1872206148661562  0.6009926742199951  0.2709424876465221   T   T   T
  0.8010874418983391  0.5999798243453114  0.2672534215075757   T   T   T
  0.9944563063818492  0.8025045759973750  0.2670603301727894   T   T   T
  0.2003197407861208  0.7963454036859545  0.2708687724895000   T   T   T
  0.4008790553085788  0.8015765873028613  0.2692641365569273   T   T   T
  0.5990003273143998  0.8008550507769812  0.2694685147799021   T   T   T
  0.7969492585872686  0.8019103997297350  0.2680252901895628   T   T   T
  0.3940447594075920  0.4045553947546097  0.2703365276693148   T   T   T
  0.4015734582414439  0.6005248210840151  0.2688892795511038   T   T   T
  0.6054388940720585  0.5969491361091883  0.2780250351254381   T   T   T
  0.8035126864604365  0.3988505818393691  0.2661980798816472   T   T   T
  0.8007756599899736  0.1976325940234247  0.2668981495251614   T   T   T
  0.5983036467338749  0.2010768516151202  0.2676428028312259   T   T   T
  0.6020116181850099  0.3992910742101827  0.2727194813699469   T   T   T
  0.6049061736516705  0.4955784795575013  0.3379291262157480   T   T   T
  0.6871943335627790  0.3988914306566116  0.3665542953841623   T   T   T
  0.6611090382400988  0.3658651183602970  0.4180925812083345   T   T   T
  0.2661178936301312  0.6636607840984396  0.3278877333645838   T   T   T
  0.3248069173154065  0.5381903796117768  0.3251715147856586   T   T   T
  0.2361492467974955  0.7323555402339395  0.3779547537073285   T   T   T
  0.5659230190007349  0.4285127570915890  0.4298646680261555   T   T   T
  0.7232978285409573  0.3676858837225936  0.4473009090105649   T   T   T
  0.6764891682610994  0.2717033084461633  0.4177949286797684   T   T   T
  0.5168647284022754  0.5512298693187532  0.3576606568236684   T   T   T
  0.7809374320479208  0.3385369746296476  0.3524361918046353   T   T   T
  0.5288648235073126  0.7454772759904102  0.3074681081354527   T   T   T
  0.2067818050904791  0.6878988377162187  0.4065329321633797   T   T   T
  0.3190886315443109  0.7307247830713592  0.3925265782545964   T   T   T
  0.1645661466971546  0.8289410600753868  0.3744837427925560   T   T   T
  0.3506513852073638  0.4828793158606217  0.3602860765795981   T   T   T
 
  0.00000000E+00  0.00000000E+00  0.00000000E+00
  0.00000000E+00  0.00000000E+00  0.00000000E+00
  0.00000000E+00  0.00000000E+00  0.00000000E+00
  0.00000000E+00  0.00000000E+00  0.00000000E+00
  0.00000000E+00  0.00000000E+00  0.00000000E+00
  0.00000000E+00  0.00000000E+00  0.00000000E+00
  0.00000000E+00  0.00000000E+00  0.00000000E+00
  0.00000000E+00  0.00000000E+00  0.00000000E+00
  0.00000000E+00  0.00000000E+00  0.00000000E+00
  0.00000000E+00  0.00000000E+00  0.00000000E+00
  0.00000000E+00  0.00000000E+00  0.00000000E+00
  0.00000000E+00  0.00000000E+00  0.00000000E+00
  0.00000000E+00  0.00000000E+00  0.00000000E+00
  0.00000000E+00  0.00000000E+00  0.00000000E+00
  0.00000000E+00  0.00000000E+00  0.00000000E+00
  0.00000000E+00  0.00000000E+00  0.00000000E+00
  0.00000000E+00  0.00000000E+00  0.00000000E+00
  0.00000000E+00  0.00000000E+00  0.00000000E+00
  0.00000000E+00  0.00000000E+00  0.00000000E+00
  0.00000000E+00  0.00000000E+00  0.00000000E+00
  0.00000000E+00  0.00000000E+00  0.00000000E+00
  0.00000000E+00  0.00000000E+00  0.00000000E+00
  0.00000000E+00  0.00000000E+00  0.00000000E+00
  0.00000000E+00  0.00000000E+00  0.00000000E+00
  0.00000000E+00  0.00000000E+00  0.00000000E+00
  0.00000000E+00  0.00000000E+00  0.00000000E+00
  0.00000000E+00  0.00000000E+00  0.00000000E+00
  0.00000000E+00  0.00000000E+00  0.00000000E+00
  0.00000000E+00  0.00000000E+00  0.00000000E+00
  0.00000000E+00  0.00000000E+00  0.00000000E+00
  0.00000000E+00  0.00000000E+00  0.00000000E+00
  0.00000000E+00  0.00000000E+00  0.00000000E+00
  0.00000000E+00  0.00000000E+00  0.00000000E+00
  0.00000000E+00  0.00000000E+00  0.00000000E+00
  0.00000000E+00  0.00000000E+00  0.00000000E+00
  0.00000000E+00  0.00000000E+00  0.00000000E+00
  0.00000000E+00  0.00000000E+00  0.00000000E+00
  0.00000000E+00  0.00000000E+00  0.00000000E+00
  0.00000000E+00  0.00000000E+00  0.00000000E+00
  0.00000000E+00  0.00000000E+00  0.00000000E+00
  0.00000000E+00  0.00000000E+00  0.00000000E+00
  0.00000000E+00  0.00000000E+00  0.00000000E+00
  0.00000000E+00  0.00000000E+00  0.00000000E+00
  0.00000000E+00  0.00000000E+00  0.00000000E+00
  0.00000000E+00  0.00000000E+00  0.00000000E+00
  0.00000000E+00  0.00000000E+00  0.00000000E+00
  0.00000000E+00  0.00000000E+00  0.00000000E+00
  0.00000000E+00  0.00000000E+00  0.00000000E+00
  0.00000000E+00  0.00000000E+00  0.00000000E+00
  0.00000000E+00  0.00000000E+00  0.00000000E+00
  0.00000000E+00  0.00000000E+00  0.00000000E+00
  0.00000000E+00  0.00000000E+00  0.00000000E+00
  0.00000000E+00  0.00000000E+00  0.00000000E+00
  0.00000000E+00  0.00000000E+00  0.00000000E+00
  0.00000000E+00  0.00000000E+00  0.00000000E+00
  0.00000000E+00  0.00000000E+00  0.00000000E+00
  0.00000000E+00  0.00000000E+00  0.00000000E+00
  0.00000000E+00  0.00000000E+00  0.00000000E+00
  0.00000000E+00  0.00000000E+00  0.00000000E+00
  0.00000000E+00  0.00000000E+00  0.00000000E+00
  0.00000000E+00  0.00000000E+00  0.00000000E+00
  0.00000000E+00  0.00000000E+00  0.00000000E+00
  0.00000000E+00  0.00000000E+00  0.00000000E+00
  0.00000000E+00  0.00000000E+00  0.00000000E+00
  0.00000000E+00  0.00000000E+00  0.00000000E+00
  0.00000000E+00  0.00000000E+00  0.00000000E+00
  0.00000000E+00  0.00000000E+00  0.00000000E+00
  0.00000000E+00  0.00000000E+00  0.00000000E+00
  0.00000000E+00  0.00000000E+00  0.00000000E+00
  0.00000000E+00  0.00000000E+00  0.00000000E+00
  0.00000000E+00  0.00000000E+00  0.00000000E+00
  0.00000000E+00  0.00000000E+00  0.00000000E+00
  0.00000000E+00  0.00000000E+00  0.00000000E+00
  0.00000000E+00  0.00000000E+00  0.00000000E+00
  0.00000000E+00  0.00000000E+00  0.00000000E+00
  0.00000000E+00  0.00000000E+00  0.00000000E+00
  0.00000000E+00  0.00000000E+00  0.00000000E+00
  0.00000000E+00  0.00000000E+00  0.00000000E+00
  0.00000000E+00  0.00000000E+00  0.00000000E+00
  0.00000000E+00  0.00000000E+00  0.00000000E+00
  0.00000000E+00  0.00000000E+00  0.00000000E+00
  0.00000000E+00  0.00000000E+00  0.00000000E+00
  0.00000000E+00  0.00000000E+00  0.00000000E+00
  0.00000000E+00  0.00000000E+00  0.00000000E+00
  0.00000000E+00  0.00000000E+00  0.00000000E+00
  0.00000000E+00  0.00000000E+00  0.00000000E+00
  0.00000000E+00  0.00000000E+00  0.00000000E+00
  0.00000000E+00  0.00000000E+00  0.00000000E+00
  0.00000000E+00  0.00000000E+00  0.00000000E+00
  0.00000000E+00  0.00000000E+00  0.00000000E+00
  0.00000000E+00  0.00000000E+00  0.00000000E+00
