# Supplementary material for: High-Throughput Experimentation, Theoretical Modeling, and Human Intuition: Lessons Learned in Metal–Organic-Framework-Supported Catalyst Design
Source: ACS Cent Sci. 2023 Jan 26;9(2):266–76. doi: 10.1021/acscentsci.2c01422 (PMC9951283; doi:10.1021/acscentsci.2c01422)
Supplement: Supplementary file 2 — oc2c01422_si_002.zip [file oc2c01422_si_002.zip › DFT_SI/reaction_mechanisms/NP_DFT_reaction_mechanism/CONTCAR/NP-78_CONTCAR]

Cu C H                                  
   1.00000000000000     
    12.6110000000000007    0.0000000000000000    0.0000000000000000
     6.3055000000000003   10.9214500000000001    0.0000000000000000
     0.0000000000000000    0.0000000000000000   26.1780000000000008
   Cu   C    H 
    75     6    10
Selective dynamics
Direct
  0.0666629970345198  0.0666579976684076  0.1100540011999485   F   F   F
  0.2666470110541042  0.0666579976684076  0.1100540011999485   F   F   F
  0.4667110145269504  0.0666579976684076  0.1100540011999485   F   F   F
  0.6666949987312947  0.0666579976684076  0.1100540011999485   F   F   F
  0.8666790127508790  0.0666579976684076  0.1100540011999485   F   F   F
  0.0666679963466521  0.2666310071958335  0.1100540011999485   F   F   F
  0.2666530013265032  0.2666310071958335  0.1100540011999485   F   F   F
  0.4667159616624161  0.2666310071958335  0.1100540011999485   F   F   F
  0.6667000054972405  0.2666310071958335  0.1100540011999485   F   F   F
  0.8666840195961214  0.2666310071958335  0.1100540011999485   F   F   F
  0.0666280016572216  0.4666959941007391  0.1100540011999485   F   F   F
  0.2666909695262376  0.4666959941007391  0.1100540011999485   F   F   F
  0.4666760266034657  0.4666959941007391  0.1100540011999485   F   F   F
  0.6666600108078100  0.4666959941007391  0.1100540011999485   F   F   F
  0.8666440249066909  0.4666959941007391  0.1100540011999485   F   F   F
  0.0666330083993145  0.6666700243720811  0.1100540011999485   F   F   F
  0.2666969895107343  0.6666700243720811  0.1100540011999485   F   F   F
  0.4666809737943751  0.6666700243720811  0.1100540011999485   F   F   F
  0.6666649579987123  0.6666700243720811  0.1100540011999485   F   F   F
  0.8666489720182966  0.6666700243720811  0.1100540011999485   F   F   F
  0.0667179972339724  0.8666430115581463  0.1100540011999485   F   F   F
  0.2667019665306967  0.8666430115581463  0.1100540011999485   F   F   F
  0.4666859805502810  0.8666430115581463  0.1100540011999485   F   F   F
  0.6666700243851054  0.8666430115581463  0.1100540011999485   F   F   F
  0.8667340278579516  0.8666430115581463  0.1100540011999485   F   F   F
  0.9340812495646631  0.1328105099490173  0.1890502988432203   T   T   T
  0.1339766665626598  0.1313985059650307  0.1896642112402702   T   T   T
  0.3330121179716627  0.1328288255931724  0.1894172333589950   T   T   T
  0.5332572445185590  0.1330828369867945  0.1892091653861456   T   T   T
  0.7337998571854456  0.1329866407251998  0.1891659865374891   T   T   T
  0.9341685582584347  0.3326845710911073  0.1891884337375132   T   T   T
  0.1336806434667963  0.3331760815011222  0.1892304215662435   T   T   T
  0.3331358683673713  0.3329359389858340  0.1893033932644173   T   T   T
  0.5336483225086042  0.3332036206423439  0.1892446486734940   T   T   T
  0.7339704458889003  0.3328939580699668  0.1893286230484819   T   T   T
  0.9339601759949900  0.5329876553220458  0.1891546171358414   T   T   T
  0.1346339750878727  0.5345050108965523  0.1909574403174048   T   T   T
  0.3323933989703463  0.5338862807206937  0.1904855990853278   T   T   T
  0.5342786670997484  0.5327519764020323  0.1888912431373200   T   T   T
  0.7341371553946772  0.5329569533327501  0.1889361343150497   T   T   T
  0.9338156304410887  0.7326457615068733  0.1890291230827188   T   T   T
  0.1359553515615985  0.7325301957467261  0.1921567051346287   T   T   T
  0.3324787776939573  0.7333122480907193  0.1911278111677746   T   T   T
  0.5314565795241322  0.7340091169224578  0.1899486956850254   T   T   T
  0.7328720989072934  0.7330703441365287  0.1892638763381242   T   T   T
  0.9339255752333457  0.9329202015033573  0.1891105880390853   T   T   T
  0.1351784405183025  0.9297243064338190  0.1918571807883964   T   T   T
  0.3329045012767295  0.9325456093169961  0.1901766645878595   T   T   T
  0.5329485712175028  0.9329352155264985  0.1894510061630399   T   T   T
  0.7331636930343066  0.9331755780822064  0.1893122138239960   T   T   T
  0.9976803236664864  0.0014705714753589  0.2683045702572713   T   T   T
  0.1995444804946871  0.9990443517126479  0.2704399123068200   T   T   T
  0.3997971734523986  0.9996842950241671  0.2689686636569135   T   T   T
  0.5995638892178405  0.9996166256080699  0.2687912168110955   T   T   T
  0.7988907687026412  0.0001794840939198  0.2685556586169184   T   T   T
  0.0002056799280865  0.1995905328195846  0.2686179605074273   T   T   T
  0.2000379667601635  0.1994261687003842  0.2684993688441111   T   T   T
  0.4000563669816160  0.1989392388580882  0.2687577668054146   T   T   T
  0.0006029898423350  0.3995626163830011  0.2685589459173130   T   T   T
  0.2004034911460408  0.3995508287803062  0.2690558730332953   T   T   T
  0.9995015358537955  0.5993744394260645  0.2687080681999632   T   T   T
  0.2006726304401525  0.5994424027728371  0.2749286056912368   T   T   T
  0.8007742429606992  0.5996026991132695  0.2686019154168306   T   T   T
  0.9962904219143383  0.8010689672948601  0.2667718493512865   T   T   T
  0.1998026585862362  0.7961652605781921  0.2785053655875842   T   T   T
  0.3981278495526297  0.8002749458278515  0.2716528818245223   T   T   T
  0.5990828308056422  0.8000670229879816  0.2688718169578195   T   T   T
  0.7989618992901484  0.7997379705964534  0.2684047017188220   T   T   T
  0.4012505542443563  0.3961977353370614  0.2675734184336420   T   T   T
  0.4081199011988872  0.5935800913971505  0.2667560777566962   T   T   T
  0.6031386913956780  0.5997079935553984  0.2675170438602734   T   T   T
  0.8010415914567730  0.3994403167967278  0.2684840089666025   T   T   T
  0.8004729548337295  0.1992635176811675  0.2687119547359913   T   T   T
  0.6006118798274187  0.1981649545094797  0.2683341627564388   T   T   T
  0.6029866655331304  0.3965357315563196  0.2685539761949869   T   T   T
  0.4203403120636366  0.5543233868482176  0.3609399678551739   T   T   T
  0.5110550842010255  0.4392762711749398  0.3743804808679130   T   T   T
  0.4944572038992590  0.3376053220825241  0.3941978650979863   T   T   T
  0.1958846658428186  0.7113580273183686  0.3455807419283516   T   T   T
  0.2900429558279498  0.6059632516329714  0.3674464609339552   T   T   T
  0.0766527113454245  0.7724956282102369  0.3751393018959845   T   T   T
  0.4025331357246955  0.3516518691684141  0.3867580014414074   T   T   T
  0.5117364176862367  0.3259276921787873  0.4357810864976628   T   T   T
  0.5611956073973730  0.2500341342246131  0.3763233803053723   T   T   T
  0.4499941316473510  0.6195037962425118  0.3490267763932664   T   T   T
  0.6054908592310113  0.4211483091349209  0.3721134290602777   T   T   T
  0.2671858049187534  0.8041862326816087  0.3269867613847524   T   T   T
  0.0584552443660655  0.7023284811960124  0.3913679916888171   T   T   T
  0.0826327260677573  0.8262200458921569  0.4071221702179173   T   T   T
  0.9961863689605579  0.8357170004956700  0.3522068750645744   T   T   T
  0.2622331788111367  0.5624086977544067  0.3968751397109784   T   T   T
 
  0.00000000E+00  0.00000000E+00  0.00000000E+00
  0.00000000E+00  0.00000000E+00  0.00000000E+00
  0.00000000E+00  0.00000000E+00  0.00000000E+00
  0.00000000E+00  0.00000000E+00  0.00000000E+00
  0.00000000E+00  0.00000000E+00  0.00000000E+00
  0.00000000E+00  0.00000000E+00  0.00000000E+00
  0.00000000E+00  0.00000000E+00  0.00000000E+00
  0.00000000E+00  0.00000000E+00  0.00000000E+00
  0.00000000E+00  0.00000000E+00  0.00000000E+00
  0.00000000E+00  0.00000000E+00  0.00000000E+00
  0.00000000E+00  0.00000000E+00  0.00000000E+00
  0.00000000E+00  0.00000000E+00  0.00000000E+00
  0.00000000E+00  0.00000000E+00  0.00000000E+00
  0.00000000E+00  0.00000000E+00  0.00000000E+00
  0.00000000E+00  0.00000000E+00  0.00000000E+00
  0.00000000E+00  0.00000000E+00  0.00000000E+00
  0.00000000E+00  0.00000000E+00  0.00000000E+00
  0.00000000E+00  0.00000000E+00  0.00000000E+00
  0.00000000E+00  0.00000000E+00  0.00000000E+00
  0.00000000E+00  0.00000000E+00  0.00000000E+00
  0.00000000E+00  0.00000000E+00  0.00000000E+00
  0.00000000E+00  0.00000000E+00  0.00000000E+00
  0.00000000E+00  0.00000000E+00  0.00000000E+00
  0.00000000E+00  0.00000000E+00  0.00000000E+00
  0.00000000E+00  0.00000000E+00  0.00000000E+00
  0.00000000E+00  0.00000000E+00  0.00000000E+00
  0.00000000E+00  0.00000000E+00  0.00000000E+00
  0.00000000E+00  0.00000000E+00  0.00000000E+00
  0.00000000E+00  0.00000000E+00  0.00000000E+00
  0.00000000E+00  0.00000000E+00  0.00000000E+00
  0.00000000E+00  0.00000000E+00  0.00000000E+00
  0.00000000E+00  0.00000000E+00  0.00000000E+00
  0.00000000E+00  0.00000000E+00  0.00000000E+00
  0.00000000E+00  0.00000000E+00  0.00000000E+00
  0.00000000E+00  0.00000000E+00  0.00000000E+00
  0.00000000E+00  0.00000000E+00  0.00000000E+00
  0.00000000E+00  0.00000000E+00  0.00000000E+00
  0.00000000E+00  0.00000000E+00  0.00000000E+00
  0.00000000E+00  0.00000000E+00  0.00000000E+00
  0.00000000E+00  0.00000000E+00  0.00000000E+00
  0.00000000E+00  0.00000000E+00  0.00000000E+00
  0.00000000E+00  0.00000000E+00  0.00000000E+00
  0.00000000E+00  0.00000000E+00  0.00000000E+00
  0.00000000E+00  0.00000000E+00  0.00000000E+00
  0.00000000E+00  0.00000000E+00  0.00000000E+00
  0.00000000E+00  0.00000000E+00  0.00000000E+00
  0.00000000E+00  0.00000000E+00  0.00000000E+00
  0.00000000E+00  0.00000000E+00  0.00000000E+00
  0.00000000E+00  0.00000000E+00  0.00000000E+00
  0.00000000E+00  0.00000000E+00  0.00000000E+00
  0.00000000E+00  0.00000000E+00  0.00000000E+00
  0.00000000E+00  0.00000000E+00  0.00000000E+00
  0.00000000E+00  0.00000000E+00  0.00000000E+00
  0.00000000E+00  0.00000000E+00  0.00000000E+00
  0.00000000E+00  0.00000000E+00  0.00000000E+00
  0.00000000E+00  0.00000000E+00  0.00000000E+00
  0.00000000E+00  0.00000000E+00  0.00000000E+00
  0.00000000E+00  0.00000000E+00  0.00000000E+00
  0.00000000E+00  0.00000000E+00  0.00000000E+00
  0.00000000E+00  0.00000000E+00  0.00000000E+00
  0.00000000E+00  0.00000000E+00  0.00000000E+00
  0.00000000E+00  0.00000000E+00  0.00000000E+00
  0.00000000E+00  0.00000000E+00  0.00000000E+00
  0.00000000E+00  0.00000000E+00  0.00000000E+00
  0.00000000E+00  0.00000000E+00  0.00000000E+00
  0.00000000E+00  0.00000000E+00  0.00000000E+00
  0.00000000E+00  0.00000000E+00  0.00000000E+00
  0.00000000E+00  0.00000000E+00  0.00000000E+00
  0.00000000E+00  0.00000000E+00  0.00000000E+00
  0.00000000E+00  0.00000000E+00  0.00000000E+00
  0.00000000E+00  0.00000000E+00  0.00000000E+00
  0.00000000E+00  0.00000000E+00  0.00000000E+00
  0.00000000E+00  0.00000000E+00  0.00000000E+00
  0.00000000E+00  0.00000000E+00  0.00000000E+00
  0.00000000E+00  0.00000000E+00  0.00000000E+00
  0.00000000E+00  0.00000000E+00  0.00000000E+00
  0.00000000E+00  0.00000000E+00  0.00000000E+00
  0.00000000E+00  0.00000000E+00  0.00000000E+00
  0.00000000E+00  0.00000000E+00  0.00000000E+00
  0.00000000E+00  0.00000000E+00  0.00000000E+00
  0.00000000E+00  0.00000000E+00  0.00000000E+00
  0.00000000E+00  0.00000000E+00  0.00000000E+00
  0.00000000E+00  0.00000000E+00  0.00000000E+00
  0.00000000E+00  0.00000000E+00  0.00000000E+00
  0.00000000E+00  0.00000000E+00  0.00000000E+00
  0.00000000E+00  0.00000000E+00  0.00000000E+00
  0.00000000E+00  0.00000000E+00  0.00000000E+00
  0.00000000E+00  0.00000000E+00  0.00000000E+00
  0.00000000E+00  0.00000000E+00  0.00000000E+00
  0.00000000E+00  0.00000000E+00  0.00000000E+00
  0.00000000E+00  0.00000000E+00  0.00000000E+00
