# Supplementary material for: High-Throughput Experimentation, Theoretical Modeling, and Human Intuition: Lessons Learned in Metal–Organic-Framework-Supported Catalyst Design
Source: ACS Cent Sci. 2023 Jan 26;9(2):266–76. doi: 10.1021/acscentsci.2c01422 (PMC9951283; doi:10.1021/acscentsci.2c01422)
Supplement: Supplementary file 2 — oc2c01422_si_002.zip [file oc2c01422_si_002.zip › DFT_SI/reaction_mechanisms/NP_DFT_reaction_mechanism/CONTCAR/NP-7_CONTCAR]

PDB File                                
   1.00000000000000     
    12.6110000610000004    0.0000000000000000    0.0000000000000000
     6.3055000305000002   10.9214464200000005    0.0000000000000000
     0.0000000000000000    0.0000000000000000   26.1779994965000000
   Cu   C    H 
    75     6    10
Selective dynamics
Direct
  0.0666629970345198  0.0666579976684076  0.1100540011999485   F   F   F
  0.2666470110541042  0.0666579976684076  0.1100540011999485   F   F   F
  0.4667110145269504  0.0666579976684076  0.1100540011999485   F   F   F
  0.6666949987312947  0.0666579976684076  0.1100540011999485   F   F   F
  0.8666790127508790  0.0666579976684076  0.1100540011999485   F   F   F
  0.0666679963466521  0.2666310071958407  0.1100540011999485   F   F   F
  0.2666530013265032  0.2666310071958407  0.1100540011999485   F   F   F
  0.4667159616624161  0.2666310071958407  0.1100540011999485   F   F   F
  0.6667000054972405  0.2666310071958407  0.1100540011999485   F   F   F
  0.8666840195961214  0.2666310071958407  0.1100540011999485   F   F   F
  0.0666280016572145  0.4666959941007534  0.1100540011999485   F   F   F
  0.2666909695262305  0.4666959941007534  0.1100540011999485   F   F   F
  0.4666760266034586  0.4666959941007534  0.1100540011999485   F   F   F
  0.6666600108078029  0.4666959941007534  0.1100540011999485   F   F   F
  0.8666440249066838  0.4666959941007534  0.1100540011999485   F   F   F
  0.0666330083993074  0.6666700243721024  0.1100540011999485   F   F   F
  0.2666969895107272  0.6666700243721024  0.1100540011999485   F   F   F
  0.4666809737943680  0.6666700243721024  0.1100540011999485   F   F   F
  0.6666649579987052  0.6666700243721024  0.1100540011999485   F   F   F
  0.8666489720182895  0.6666700243721024  0.1100540011999485   F   F   F
  0.0667179972339653  0.8666430115581676  0.1100540011999485   F   F   F
  0.2667019665306896  0.8666430115581676  0.1100540011999485   F   F   F
  0.4666859805502739  0.8666430115581676  0.1100540011999485   F   F   F
  0.6666700243850983  0.8666430115581676  0.1100540011999485   F   F   F
  0.8667340278579445  0.8666430115581676  0.1100540011999485   F   F   F
  0.9337915116735260  0.1329272648476589  0.1886607900372539   T   T   T
  0.1340383864701806  0.1311361299970102  0.1897497384848279   T   T   T
  0.3326396827527134  0.1335827997663799  0.1889388538452508   T   T   T
  0.5329807983509838  0.1333273205562406  0.1889239203586683   T   T   T
  0.7335837079841454  0.1331327224727943  0.1887325805847127   T   T   T
  0.9338537210240787  0.3329039361363684  0.1887248724944044   T   T   T
  0.1332313682441750  0.3338414302805432  0.1887601359169864   T   T   T
  0.3329330428121793  0.3333317891516856  0.1891042551166109   T   T   T
  0.5333398580697164  0.3333827150443298  0.1888926001700071   T   T   T
  0.7338748589108519  0.3329735105259459  0.1889875522454361   T   T   T
  0.9336952299599091  0.5332365433688153  0.1886485108927189   T   T   T
  0.1345237523228988  0.5352151164809982  0.1906094069456827   T   T   T
  0.3319905398535923  0.5340457990645433  0.1899646219604207   T   T   T
  0.5334985107971875  0.5331105277166088  0.1885429857122389   T   T   T
  0.7339368992737079  0.5330429015480433  0.1884244484418574   T   T   T
  0.9342485063386050  0.7331113355201921  0.1888935409022707   T   T   T
  0.1357710759520359  0.7333632289054250  0.1916126674006833   T   T   T
  0.3316260887907347  0.7339749230057890  0.1906134970736275   T   T   T
  0.5309981232639629  0.7345360807398578  0.1894882188900766   T   T   T
  0.7330953231541457  0.7330507429663342  0.1886658925817315   T   T   T
  0.9339979590187752  0.9328043277666964  0.1888134049570169   T   T   T
  0.1347019959367799  0.9300491093456671  0.1911884759367837   T   T   T
  0.3327550686962084  0.9334643821706123  0.1885526917591349   T   T   T
  0.5329661994118737  0.9331774138970488  0.1889190277779278   T   T   T
  0.7330917088697859  0.9332319644349312  0.1888018515142846   T   T   T
  0.9968773308972843  0.0024724762350985  0.2674102241837488   T   T   T
  0.1994911534763517  0.9997800744287346  0.2697888326584987   T   T   T
  0.4003336122204715  0.0014945165245734  0.2675285055621117   T   T   T
  0.5998069417570164  0.0000522380809542  0.2680534461533739   T   T   T
  0.7985404473935915  0.0006979226145276  0.2677445477709526   T   T   T
  0.9996473551368936  0.2000695859324537  0.2677961350010420   T   T   T
  0.1995043666635468  0.2006019621729109  0.2676787542191477   T   T   T
  0.3996830151214752  0.1999843273352795  0.2682790629569567   T   T   T
  0.9999458533494803  0.3999381014079617  0.2677563383058512   T   T   T
  0.1999028053818392  0.4002301364039482  0.2682783510126754   T   T   T
  0.9985828313410821  0.5993397426096578  0.2675814555845406   T   T   T
  0.1990346474077143  0.6012915097599176  0.2732162127414952   T   T   T
  0.8002830009700901  0.5998584233759843  0.2678336714866774   T   T   T
  0.9972102356673531  0.8020658922809858  0.2667247132480810   T   T   T
  0.1979374183988512  0.7996252758147051  0.2836138871725211   T   T   T
  0.3994047354468933  0.8016502974070150  0.2691392210730896   T   T   T
  0.5999197314886331  0.8004947232974402  0.2678130694783079   T   T   T
  0.7991318692246594  0.7999185970149512  0.2673305958042036   T   T   T
  0.4010988036888250  0.3975425185315586  0.2673071325832268   T   T   T
  0.4050826988984610  0.5967787553614556  0.2659384908292068   T   T   T
  0.6019816744639073  0.6005734503287172  0.2665322675940303   T   T   T
  0.8003007733192078  0.3999701138934171  0.2677499038820486   T   T   T
  0.7998690579616508  0.1999049984120091  0.2680695559342539   T   T   T
  0.6003999192190363  0.1986771300595720  0.2676229758228530   T   T   T
  0.6020829530865086  0.3976940695846096  0.2675917394628371   T   T   T
  0.3993995599900586  0.5560965145863292  0.3568043134976122   T   T   T
  0.4942389218836283  0.4458755299036596  0.3724003931118176   T   T   T
  0.4834343005018695  0.3465436595350155  0.3984021966266198   T   T   T
  0.1743841004973063  0.7057890841593064  0.3423731853656804   T   T   T
  0.2699098147585772  0.6044012385749298  0.3654340324144130   T   T   T
  0.0546896573321405  0.7612822712723641  0.3715161892725689   T   T   T
  0.3912515509541024  0.3584600724296294  0.3951274349950609   T   T   T
  0.5056144284418522  0.3433885844186335  0.4394247778276039   T   T   T
  0.5491173117999324  0.2562119426311540  0.3824519484599946   T   T   T
  0.4245212829761442  0.6233078005792052  0.3420873807366007   T   T   T
  0.5870109835160164  0.4313213129261229  0.3676821188731410   T   T   T
  0.2729233862866636  0.8736710838794437  0.3086962030114293   T   T   T
  0.0473892738368562  0.6924015698652610  0.3950285245270848   T   T   T
  0.0498557343781769  0.8329376078768007  0.3972493433263082   T   T   T
  0.9708398198549943  0.8079619870298558  0.3477304366157981   T   T   T
  0.2468311364491171  0.5626023957575228  0.3972881999114435   T   T   T
 
  0.00000000E+00  0.00000000E+00  0.00000000E+00
  0.00000000E+00  0.00000000E+00  0.00000000E+00
  0.00000000E+00  0.00000000E+00  0.00000000E+00
  0.00000000E+00  0.00000000E+00  0.00000000E+00
  0.00000000E+00  0.00000000E+00  0.00000000E+00
  0.00000000E+00  0.00000000E+00  0.00000000E+00
  0.00000000E+00  0.00000000E+00  0.00000000E+00
  0.00000000E+00  0.00000000E+00  0.00000000E+00
  0.00000000E+00  0.00000000E+00  0.00000000E+00
  0.00000000E+00  0.00000000E+00  0.00000000E+00
  0.00000000E+00  0.00000000E+00  0.00000000E+00
  0.00000000E+00  0.00000000E+00  0.00000000E+00
  0.00000000E+00  0.00000000E+00  0.00000000E+00
  0.00000000E+00  0.00000000E+00  0.00000000E+00
  0.00000000E+00  0.00000000E+00  0.00000000E+00
  0.00000000E+00  0.00000000E+00  0.00000000E+00
  0.00000000E+00  0.00000000E+00  0.00000000E+00
  0.00000000E+00  0.00000000E+00  0.00000000E+00
  0.00000000E+00  0.00000000E+00  0.00000000E+00
  0.00000000E+00  0.00000000E+00  0.00000000E+00
  0.00000000E+00  0.00000000E+00  0.00000000E+00
  0.00000000E+00  0.00000000E+00  0.00000000E+00
  0.00000000E+00  0.00000000E+00  0.00000000E+00
  0.00000000E+00  0.00000000E+00  0.00000000E+00
  0.00000000E+00  0.00000000E+00  0.00000000E+00
  0.00000000E+00  0.00000000E+00  0.00000000E+00
  0.00000000E+00  0.00000000E+00  0.00000000E+00
  0.00000000E+00  0.00000000E+00  0.00000000E+00
  0.00000000E+00  0.00000000E+00  0.00000000E+00
  0.00000000E+00  0.00000000E+00  0.00000000E+00
  0.00000000E+00  0.00000000E+00  0.00000000E+00
  0.00000000E+00  0.00000000E+00  0.00000000E+00
  0.00000000E+00  0.00000000E+00  0.00000000E+00
  0.00000000E+00  0.00000000E+00  0.00000000E+00
  0.00000000E+00  0.00000000E+00  0.00000000E+00
  0.00000000E+00  0.00000000E+00  0.00000000E+00
  0.00000000E+00  0.00000000E+00  0.00000000E+00
  0.00000000E+00  0.00000000E+00  0.00000000E+00
  0.00000000E+00  0.00000000E+00  0.00000000E+00
  0.00000000E+00  0.00000000E+00  0.00000000E+00
  0.00000000E+00  0.00000000E+00  0.00000000E+00
  0.00000000E+00  0.00000000E+00  0.00000000E+00
  0.00000000E+00  0.00000000E+00  0.00000000E+00
  0.00000000E+00  0.00000000E+00  0.00000000E+00
  0.00000000E+00  0.00000000E+00  0.00000000E+00
  0.00000000E+00  0.00000000E+00  0.00000000E+00
  0.00000000E+00  0.00000000E+00  0.00000000E+00
  0.00000000E+00  0.00000000E+00  0.00000000E+00
  0.00000000E+00  0.00000000E+00  0.00000000E+00
  0.00000000E+00  0.00000000E+00  0.00000000E+00
  0.00000000E+00  0.00000000E+00  0.00000000E+00
  0.00000000E+00  0.00000000E+00  0.00000000E+00
  0.00000000E+00  0.00000000E+00  0.00000000E+00
  0.00000000E+00  0.00000000E+00  0.00000000E+00
  0.00000000E+00  0.00000000E+00  0.00000000E+00
  0.00000000E+00  0.00000000E+00  0.00000000E+00
  0.00000000E+00  0.00000000E+00  0.00000000E+00
  0.00000000E+00  0.00000000E+00  0.00000000E+00
  0.00000000E+00  0.00000000E+00  0.00000000E+00
  0.00000000E+00  0.00000000E+00  0.00000000E+00
  0.00000000E+00  0.00000000E+00  0.00000000E+00
  0.00000000E+00  0.00000000E+00  0.00000000E+00
  0.00000000E+00  0.00000000E+00  0.00000000E+00
  0.00000000E+00  0.00000000E+00  0.00000000E+00
  0.00000000E+00  0.00000000E+00  0.00000000E+00
  0.00000000E+00  0.00000000E+00  0.00000000E+00
  0.00000000E+00  0.00000000E+00  0.00000000E+00
  0.00000000E+00  0.00000000E+00  0.00000000E+00
  0.00000000E+00  0.00000000E+00  0.00000000E+00
  0.00000000E+00  0.00000000E+00  0.00000000E+00
  0.00000000E+00  0.00000000E+00  0.00000000E+00
  0.00000000E+00  0.00000000E+00  0.00000000E+00
  0.00000000E+00  0.00000000E+00  0.00000000E+00
  0.00000000E+00  0.00000000E+00  0.00000000E+00
  0.00000000E+00  0.00000000E+00  0.00000000E+00
  0.00000000E+00  0.00000000E+00  0.00000000E+00
  0.00000000E+00  0.00000000E+00  0.00000000E+00
  0.00000000E+00  0.00000000E+00  0.00000000E+00
  0.00000000E+00  0.00000000E+00  0.00000000E+00
  0.00000000E+00  0.00000000E+00  0.00000000E+00
  0.00000000E+00  0.00000000E+00  0.00000000E+00
  0.00000000E+00  0.00000000E+00  0.00000000E+00
  0.00000000E+00  0.00000000E+00  0.00000000E+00
  0.00000000E+00  0.00000000E+00  0.00000000E+00
  0.00000000E+00  0.00000000E+00  0.00000000E+00
  0.00000000E+00  0.00000000E+00  0.00000000E+00
  0.00000000E+00  0.00000000E+00  0.00000000E+00
  0.00000000E+00  0.00000000E+00  0.00000000E+00
  0.00000000E+00  0.00000000E+00  0.00000000E+00
  0.00000000E+00  0.00000000E+00  0.00000000E+00
  0.00000000E+00  0.00000000E+00  0.00000000E+00
