# Supplementary material for: High-Throughput Experimentation, Theoretical Modeling, and Human Intuition: Lessons Learned in Metal–Organic-Framework-Supported Catalyst Design
Source: ACS Cent Sci. 2023 Jan 26;9(2):266–76. doi: 10.1021/acscentsci.2c01422 (PMC9951283; doi:10.1021/acscentsci.2c01422)
Supplement: Supplementary file 2 — oc2c01422_si_002.zip [file oc2c01422_si_002.zip › DFT_SI/reaction_mechanisms/NP_DFT_reaction_mechanism/CONTCAR/NP-2_CONTCAR]

PDB File                                
   1.00000000000000     
    12.6110000610000004    0.0000000000000000    0.0000000000000000
     6.3055000305000002   10.9214464200000005    0.0000000000000000
     0.0000000000000000    0.0000000000000000   26.1779994965000000
   Cu   C    H 
    75     3     4
Selective dynamics
Direct
  0.0666629970345198  0.0666579976684076  0.1100540011999485   F   F   F
  0.2666470110541042  0.0666579976684076  0.1100540011999485   F   F   F
  0.4667110145269504  0.0666579976684076  0.1100540011999485   F   F   F
  0.6666949987312947  0.0666579976684076  0.1100540011999485   F   F   F
  0.8666790127508790  0.0666579976684076  0.1100540011999485   F   F   F
  0.0666679963466521  0.2666310071958407  0.1100540011999485   F   F   F
  0.2666530013265032  0.2666310071958407  0.1100540011999485   F   F   F
  0.4667159616624161  0.2666310071958407  0.1100540011999485   F   F   F
  0.6667000054972405  0.2666310071958407  0.1100540011999485   F   F   F
  0.8666840195961214  0.2666310071958407  0.1100540011999485   F   F   F
  0.0666280016572145  0.4666959941007534  0.1100540011999485   F   F   F
  0.2666909695262305  0.4666959941007534  0.1100540011999485   F   F   F
  0.4666760266034586  0.4666959941007534  0.1100540011999485   F   F   F
  0.6666600108078029  0.4666959941007534  0.1100540011999485   F   F   F
  0.8666440249066838  0.4666959941007534  0.1100540011999485   F   F   F
  0.0666330083993074  0.6666700243721024  0.1100540011999485   F   F   F
  0.2666969895107272  0.6666700243721024  0.1100540011999485   F   F   F
  0.4666809737943680  0.6666700243721024  0.1100540011999485   F   F   F
  0.6666649579987052  0.6666700243721024  0.1100540011999485   F   F   F
  0.8666489720182895  0.6666700243721024  0.1100540011999485   F   F   F
  0.0667179972339653  0.8666430115581676  0.1100540011999485   F   F   F
  0.2667019665306896  0.8666430115581676  0.1100540011999485   F   F   F
  0.4666859805502739  0.8666430115581676  0.1100540011999485   F   F   F
  0.6666700243850983  0.8666430115581676  0.1100540011999485   F   F   F
  0.8667340278579445  0.8666430115581676  0.1100540011999485   F   F   F
  0.9325767297686482  0.1341625233460277  0.1888342092396158   T   T   T
  0.1321600590758152  0.1343535595403011  0.1888430818837961   T   T   T
  0.3320608848235835  0.1342747416351884  0.1888255864167618   T   T   T
  0.5322054556019253  0.1339938839638037  0.1885744396087432   T   T   T
  0.7328282854687984  0.1333684571116862  0.1887966749193666   T   T   T
  0.9294627048851041  0.3355569967387950  0.1902080443800429   T   T   T
  0.1322224305658324  0.3339760861079668  0.1888451269485429   T   T   T
  0.3329308913501094  0.3339994510898734  0.1888176918403559   T   T   T
  0.5338780078836862  0.3345422651357737  0.1902685542585942   T   T   T
  0.7314736819817327  0.3345937573122342  0.1899951404635658   T   T   T
  0.9326789544131415  0.5337537935002743  0.1888096356818565   T   T   T
  0.1332734245735026  0.5336389093537761  0.1890411554610694   T   T   T
  0.3346237457730084  0.5341042960882874  0.1897953510212531   T   T   T
  0.5345602454794047  0.5329998412528099  0.1899134732437844   T   T   T
  0.7315424618443132  0.5345340860164569  0.1899182768909924   T   T   T
  0.9333757187917584  0.7336192910324115  0.1891757888433503   T   T   T
  0.1336434708334551  0.7334476023496137  0.1889825962342968   T   T   T
  0.3346255494354722  0.7318926318092167  0.1897744413665023   T   T   T
  0.5338620642412693  0.7322927571738092  0.1901170750271888   T   T   T
  0.7328756787463746  0.7343895220147658  0.1887664442471788   T   T   T
  0.9333307022317214  0.9335630916646735  0.1891808571758702   T   T   T
  0.1331975241803889  0.9336785946666879  0.1890469782706958   T   T   T
  0.3328561240030652  0.9337560341624211  0.1888006800041850   T   T   T
  0.5321939312932003  0.9344572693242199  0.1885637596479839   T   T   T
  0.7328815357828589  0.9338634093979650  0.1891445150687900   T   T   T
  0.0001677724128157  0.0000386794872185  0.2681851319410171   T   T   T
  0.1983181154874174  0.0017272655138356  0.2678930368384584   T   T   T
  0.3982424172701684  0.0023124133084167  0.2678611759327296   T   T   T
  0.5991358935105140  0.0009618375891733  0.2678046777956737   T   T   T
  0.8002994811417565  0.9994849790243734  0.2682658286576256   T   T   T
  0.9979904476420245  0.2014501337277252  0.2678253933624006   T   T   T
  0.1978983661995741  0.2014791940433014  0.2680431729880937   T   T   T
  0.3982251572319342  0.2004432281919364  0.2678707843303840   T   T   T
  0.9980482519758098  0.4014484772656033  0.2678122365971021   T   T   T
  0.1983701432338023  0.4008317539543071  0.2679019682728452   T   T   T
  0.0002521204504475  0.6006685212653409  0.2681707850738420   T   T   T
  0.2005434675607916  0.6005371231504313  0.2678158662179086   T   T   T
  0.8008859179504455  0.6030598028026120  0.2673161335824830   T   T   T
  0.0005056714560325  0.8002152582475404  0.2681680942146087   T   T   T
  0.2005087988571219  0.7998799948974167  0.2678024390198530   T   T   T
  0.3977216493416122  0.8045579767386783  0.2678145977799531   T   T   T
  0.5995810740813070  0.8049960446203883  0.2674693587505175   T   T   T
  0.8003575810095356  0.8012020975265770  0.2682426874668096   T   T   T
  0.3977655630341914  0.3987339630765945  0.2679268527648233   T   T   T
  0.4047250238028255  0.5981460368771465  0.2711119257666184   T   T   T
  0.5992304630582268  0.6101324459545907  0.2718152828225797   T   T   T
  0.7940693418970142  0.4035041341727208  0.2707599385722688   T   T   T
  0.8007673204805599  0.1971529736578574  0.2673893365503517   T   T   T
  0.5995295544079866  0.1965670607060588  0.2675487662092877   T   T   T
  0.5992550571421233  0.3918591049200018  0.2722332594556249   T   T   T
  0.5390948372111595  0.5316140092055264  0.3267449849927857   T   T   T
  0.6647078787312068  0.4688547265440945  0.3292064717904566   T   T   T
  0.7368817901905231  0.4333646966065672  0.3782944896525109   T   T   T
  0.6758861080433576  0.4640863332465059  0.4118887572304004   T   T   T
  0.7968349843884468  0.4734244947459487  0.3800899887771934   T   T   T
  0.7970960720099640  0.3334717123162463  0.3803953404309652   T   T   T
  0.4848796353354530  0.5592564710644794  0.3621284602288171   T   T   T
 
  0.00000000E+00  0.00000000E+00  0.00000000E+00
  0.00000000E+00  0.00000000E+00  0.00000000E+00
  0.00000000E+00  0.00000000E+00  0.00000000E+00
  0.00000000E+00  0.00000000E+00  0.00000000E+00
  0.00000000E+00  0.00000000E+00  0.00000000E+00
  0.00000000E+00  0.00000000E+00  0.00000000E+00
  0.00000000E+00  0.00000000E+00  0.00000000E+00
  0.00000000E+00  0.00000000E+00  0.00000000E+00
  0.00000000E+00  0.00000000E+00  0.00000000E+00
  0.00000000E+00  0.00000000E+00  0.00000000E+00
  0.00000000E+00  0.00000000E+00  0.00000000E+00
  0.00000000E+00  0.00000000E+00  0.00000000E+00
  0.00000000E+00  0.00000000E+00  0.00000000E+00
  0.00000000E+00  0.00000000E+00  0.00000000E+00
  0.00000000E+00  0.00000000E+00  0.00000000E+00
  0.00000000E+00  0.00000000E+00  0.00000000E+00
  0.00000000E+00  0.00000000E+00  0.00000000E+00
  0.00000000E+00  0.00000000E+00  0.00000000E+00
  0.00000000E+00  0.00000000E+00  0.00000000E+00
  0.00000000E+00  0.00000000E+00  0.00000000E+00
  0.00000000E+00  0.00000000E+00  0.00000000E+00
  0.00000000E+00  0.00000000E+00  0.00000000E+00
  0.00000000E+00  0.00000000E+00  0.00000000E+00
  0.00000000E+00  0.00000000E+00  0.00000000E+00
  0.00000000E+00  0.00000000E+00  0.00000000E+00
  0.00000000E+00  0.00000000E+00  0.00000000E+00
  0.00000000E+00  0.00000000E+00  0.00000000E+00
  0.00000000E+00  0.00000000E+00  0.00000000E+00
  0.00000000E+00  0.00000000E+00  0.00000000E+00
  0.00000000E+00  0.00000000E+00  0.00000000E+00
  0.00000000E+00  0.00000000E+00  0.00000000E+00
  0.00000000E+00  0.00000000E+00  0.00000000E+00
  0.00000000E+00  0.00000000E+00  0.00000000E+00
  0.00000000E+00  0.00000000E+00  0.00000000E+00
  0.00000000E+00  0.00000000E+00  0.00000000E+00
  0.00000000E+00  0.00000000E+00  0.00000000E+00
  0.00000000E+00  0.00000000E+00  0.00000000E+00
  0.00000000E+00  0.00000000E+00  0.00000000E+00
  0.00000000E+00  0.00000000E+00  0.00000000E+00
  0.00000000E+00  0.00000000E+00  0.00000000E+00
  0.00000000E+00  0.00000000E+00  0.00000000E+00
  0.00000000E+00  0.00000000E+00  0.00000000E+00
  0.00000000E+00  0.00000000E+00  0.00000000E+00
  0.00000000E+00  0.00000000E+00  0.00000000E+00
  0.00000000E+00  0.00000000E+00  0.00000000E+00
  0.00000000E+00  0.00000000E+00  0.00000000E+00
  0.00000000E+00  0.00000000E+00  0.00000000E+00
  0.00000000E+00  0.00000000E+00  0.00000000E+00
  0.00000000E+00  0.00000000E+00  0.00000000E+00
  0.00000000E+00  0.00000000E+00  0.00000000E+00
  0.00000000E+00  0.00000000E+00  0.00000000E+00
  0.00000000E+00  0.00000000E+00  0.00000000E+00
  0.00000000E+00  0.00000000E+00  0.00000000E+00
  0.00000000E+00  0.00000000E+00  0.00000000E+00
  0.00000000E+00  0.00000000E+00  0.00000000E+00
  0.00000000E+00  0.00000000E+00  0.00000000E+00
  0.00000000E+00  0.00000000E+00  0.00000000E+00
  0.00000000E+00  0.00000000E+00  0.00000000E+00
  0.00000000E+00  0.00000000E+00  0.00000000E+00
  0.00000000E+00  0.00000000E+00  0.00000000E+00
  0.00000000E+00  0.00000000E+00  0.00000000E+00
  0.00000000E+00  0.00000000E+00  0.00000000E+00
  0.00000000E+00  0.00000000E+00  0.00000000E+00
  0.00000000E+00  0.00000000E+00  0.00000000E+00
  0.00000000E+00  0.00000000E+00  0.00000000E+00
  0.00000000E+00  0.00000000E+00  0.00000000E+00
  0.00000000E+00  0.00000000E+00  0.00000000E+00
  0.00000000E+00  0.00000000E+00  0.00000000E+00
  0.00000000E+00  0.00000000E+00  0.00000000E+00
  0.00000000E+00  0.00000000E+00  0.00000000E+00
  0.00000000E+00  0.00000000E+00  0.00000000E+00
  0.00000000E+00  0.00000000E+00  0.00000000E+00
  0.00000000E+00  0.00000000E+00  0.00000000E+00
  0.00000000E+00  0.00000000E+00  0.00000000E+00
  0.00000000E+00  0.00000000E+00  0.00000000E+00
  0.00000000E+00  0.00000000E+00  0.00000000E+00
  0.00000000E+00  0.00000000E+00  0.00000000E+00
  0.00000000E+00  0.00000000E+00  0.00000000E+00
  0.00000000E+00  0.00000000E+00  0.00000000E+00
  0.00000000E+00  0.00000000E+00  0.00000000E+00
  0.00000000E+00  0.00000000E+00  0.00000000E+00
  0.00000000E+00  0.00000000E+00  0.00000000E+00
