# Supplementary material for: High-Throughput Experimentation, Theoretical Modeling, and Human Intuition: Lessons Learned in Metal–Organic-Framework-Supported Catalyst Design
Source: ACS Cent Sci. 2023 Jan 26;9(2):266–76. doi: 10.1021/acscentsci.2c01422 (PMC9951283; doi:10.1021/acscentsci.2c01422)
Supplement: Supplementary file 2 — oc2c01422_si_002.zip [file oc2c01422_si_002.zip › DFT_SI/reaction_mechanisms/NP_DFT_reaction_mechanism/CONTCAR/NP-3_CONTCAR]

PDB File                                
   1.00000000000000     
    12.6110000610000004    0.0000000000000000    0.0000000000000000
     6.3055000305000002   10.9214464200000005    0.0000000000000000
     0.0000000000000000    0.0000000000000000   26.1779994965000000
   Cu   C    H 
    75     3     6
Selective dynamics
Direct
  0.0666629970345198  0.0666579976684076  0.1100540011999485   F   F   F
  0.2666470110541042  0.0666579976684076  0.1100540011999485   F   F   F
  0.4667110145269504  0.0666579976684076  0.1100540011999485   F   F   F
  0.6666949987312947  0.0666579976684076  0.1100540011999485   F   F   F
  0.8666790127508790  0.0666579976684076  0.1100540011999485   F   F   F
  0.0666679963466521  0.2666310071958407  0.1100540011999485   F   F   F
  0.2666530013265032  0.2666310071958407  0.1100540011999485   F   F   F
  0.4667159616624161  0.2666310071958407  0.1100540011999485   F   F   F
  0.6667000054972405  0.2666310071958407  0.1100540011999485   F   F   F
  0.8666840195961214  0.2666310071958407  0.1100540011999485   F   F   F
  0.0666280016572145  0.4666959941007534  0.1100540011999485   F   F   F
  0.2666909695262305  0.4666959941007534  0.1100540011999485   F   F   F
  0.4666760266034586  0.4666959941007534  0.1100540011999485   F   F   F
  0.6666600108078029  0.4666959941007534  0.1100540011999485   F   F   F
  0.8666440249066838  0.4666959941007534  0.1100540011999485   F   F   F
  0.0666330083993074  0.6666700243721024  0.1100540011999485   F   F   F
  0.2666969895107272  0.6666700243721024  0.1100540011999485   F   F   F
  0.4666809737943680  0.6666700243721024  0.1100540011999485   F   F   F
  0.6666649579987052  0.6666700243721024  0.1100540011999485   F   F   F
  0.8666489720182895  0.6666700243721024  0.1100540011999485   F   F   F
  0.0667179972339653  0.8666430115581676  0.1100540011999485   F   F   F
  0.2667019665306896  0.8666430115581676  0.1100540011999485   F   F   F
  0.4666859805502739  0.8666430115581676  0.1100540011999485   F   F   F
  0.6666700243850983  0.8666430115581676  0.1100540011999485   F   F   F
  0.8667340278579445  0.8666430115581676  0.1100540011999485   F   F   F
  0.9332237566070489  0.1335170005287267  0.1887926285725996   T   T   T
  0.1327456162763667  0.1336017275435637  0.1888322504939168   T   T   T
  0.3325088316765914  0.1335814770385468  0.1887872545568854   T   T   T
  0.5328065790550554  0.1332954565818270  0.1885199109590019   T   T   T
  0.7335904230581036  0.1325756634197575  0.1888234757221383   T   T   T
  0.9300345601093127  0.3350007335301655  0.1902608325269739   T   T   T
  0.1327535722422510  0.3332543079943875  0.1888426755045103   T   T   T
  0.3335275873845092  0.3332469153776287  0.1887779780258967   T   T   T
  0.5345735794386783  0.3336731365462029  0.1900746298538749   T   T   T
  0.7321996147537106  0.3339505855471785  0.1898671118850785   T   T   T
  0.9333562495342349  0.5330452971040245  0.1887689633165053   T   T   T
  0.1339092008484855  0.5329080467442893  0.1889847379176075   T   T   T
  0.3354246279750726  0.5333485377616611  0.1899187173341517   T   T   T
  0.5350700699123010  0.5324192150180380  0.1900109798950282   T   T   T
  0.7319728466536972  0.5339820158879363  0.1899293647584557   T   T   T
  0.9340145630515337  0.7329114218568904  0.1891021579784180   T   T   T
  0.1343022758945125  0.7327074932597526  0.1890021025419273   T   T   T
  0.3351954641053041  0.7312825745060323  0.1898167452293222   T   T   T
  0.5344541588510552  0.7315568925406666  0.1901330031928765   T   T   T
  0.7334495656472981  0.7338190342720310  0.1885982722994441   T   T   T
  0.9339109711159352  0.9328485195950407  0.1890756671924123   T   T   T
  0.1337445269544233  0.9329758252923241  0.1889731652968152   T   T   T
  0.3334766464900056  0.9329884830024682  0.1887989127885916   T   T   T
  0.5325920008701530  0.9340581148152651  0.1885405199176802   T   T   T
  0.7334230625038529  0.9332227606453714  0.1891047604441027   T   T   T
  0.0010442630899732  0.9989929217160238  0.2680224247754097   T   T   T
  0.1991608447659843  0.0006350622035924  0.2678190600708490   T   T   T
  0.3992031404922187  0.0010390404199327  0.2678113755273586   T   T   T
  0.6000368215793728  0.9996720455114598  0.2676995912817830   T   T   T
  0.8012447260891520  0.9982956085530077  0.2682076695248838   T   T   T
  0.9987986945612590  0.2004717205799551  0.2677912121150712   T   T   T
  0.1988173131791768  0.2003433646048833  0.2679571277647526   T   T   T
  0.3992493446378944  0.1992470561415089  0.2677562676128176   T   T   T
  0.9986516024370005  0.4004921165685786  0.2678162808272120   T   T   T
  0.1992411416879349  0.3997163104146537  0.2677919663840314   T   T   T
  0.0010950386691064  0.5994376539029673  0.2680038428414164   T   T   T
  0.2013661486661178  0.5993422961472703  0.2678414061719110   T   T   T
  0.8016059650234553  0.6019029291645666  0.2670421124318096   T   T   T
  0.0013992498917546  0.7990295686336779  0.2680679511763273   T   T   T
  0.2013096090189350  0.7988350961777257  0.2678118195587373   T   T   T
  0.3986086115266545  0.8033611357027084  0.2678442691142493   T   T   T
  0.6004849860543970  0.8036310809741778  0.2671069054519180   T   T   T
  0.8012808920596513  0.8000996258484108  0.2680230898332425   T   T   T
  0.3987291611251749  0.3974913014873849  0.2679188300912259   T   T   T
  0.4053033971747126  0.5972007269158937  0.2715674288496430   T   T   T
  0.5999687803403262  0.6084765672705856  0.2722660178843626   T   T   T
  0.7946061568926268  0.4023517614657095  0.2709489328303931   T   T   T
  0.8016108934128496  0.1960293338076013  0.2673472654864710   T   T   T
  0.6005263725792318  0.1950557404894369  0.2674852918281303   T   T   T
  0.5999253928061137  0.3906520201655042  0.2719591547082914   T   T   T
  0.5396162428973454  0.5295668487392007  0.3270022891861970   T   T   T
  0.6652647705331134  0.4655862864864275  0.3294306232614090   T   T   T
  0.7372054461329682  0.4264536890725807  0.3786223337954979   T   T   T
  0.6760776895248526  0.4580567385857321  0.4121913095058858   T   T   T
  0.8000419711152276  0.4631218666467092  0.3809859857966700   T   T   T
  0.7944612483686129  0.3261307562569797  0.3802439466266350   T   T   T
  0.4854628114913382  0.5565144472184116  0.3624354845200912   T   T   T
  0.6741785138976226  0.7094629838289066  0.3966395444687052   T   T   T
  0.6730225561093022  0.7143982720866333  0.3678099990718380   T   T   T
 
  0.00000000E+00  0.00000000E+00  0.00000000E+00
  0.00000000E+00  0.00000000E+00  0.00000000E+00
  0.00000000E+00  0.00000000E+00  0.00000000E+00
  0.00000000E+00  0.00000000E+00  0.00000000E+00
  0.00000000E+00  0.00000000E+00  0.00000000E+00
  0.00000000E+00  0.00000000E+00  0.00000000E+00
  0.00000000E+00  0.00000000E+00  0.00000000E+00
  0.00000000E+00  0.00000000E+00  0.00000000E+00
  0.00000000E+00  0.00000000E+00  0.00000000E+00
  0.00000000E+00  0.00000000E+00  0.00000000E+00
  0.00000000E+00  0.00000000E+00  0.00000000E+00
  0.00000000E+00  0.00000000E+00  0.00000000E+00
  0.00000000E+00  0.00000000E+00  0.00000000E+00
  0.00000000E+00  0.00000000E+00  0.00000000E+00
  0.00000000E+00  0.00000000E+00  0.00000000E+00
  0.00000000E+00  0.00000000E+00  0.00000000E+00
  0.00000000E+00  0.00000000E+00  0.00000000E+00
  0.00000000E+00  0.00000000E+00  0.00000000E+00
  0.00000000E+00  0.00000000E+00  0.00000000E+00
  0.00000000E+00  0.00000000E+00  0.00000000E+00
  0.00000000E+00  0.00000000E+00  0.00000000E+00
  0.00000000E+00  0.00000000E+00  0.00000000E+00
  0.00000000E+00  0.00000000E+00  0.00000000E+00
  0.00000000E+00  0.00000000E+00  0.00000000E+00
  0.00000000E+00  0.00000000E+00  0.00000000E+00
  0.00000000E+00  0.00000000E+00  0.00000000E+00
  0.00000000E+00  0.00000000E+00  0.00000000E+00
  0.00000000E+00  0.00000000E+00  0.00000000E+00
  0.00000000E+00  0.00000000E+00  0.00000000E+00
  0.00000000E+00  0.00000000E+00  0.00000000E+00
  0.00000000E+00  0.00000000E+00  0.00000000E+00
  0.00000000E+00  0.00000000E+00  0.00000000E+00
  0.00000000E+00  0.00000000E+00  0.00000000E+00
  0.00000000E+00  0.00000000E+00  0.00000000E+00
  0.00000000E+00  0.00000000E+00  0.00000000E+00
  0.00000000E+00  0.00000000E+00  0.00000000E+00
  0.00000000E+00  0.00000000E+00  0.00000000E+00
  0.00000000E+00  0.00000000E+00  0.00000000E+00
  0.00000000E+00  0.00000000E+00  0.00000000E+00
  0.00000000E+00  0.00000000E+00  0.00000000E+00
  0.00000000E+00  0.00000000E+00  0.00000000E+00
  0.00000000E+00  0.00000000E+00  0.00000000E+00
  0.00000000E+00  0.00000000E+00  0.00000000E+00
  0.00000000E+00  0.00000000E+00  0.00000000E+00
  0.00000000E+00  0.00000000E+00  0.00000000E+00
  0.00000000E+00  0.00000000E+00  0.00000000E+00
  0.00000000E+00  0.00000000E+00  0.00000000E+00
  0.00000000E+00  0.00000000E+00  0.00000000E+00
  0.00000000E+00  0.00000000E+00  0.00000000E+00
  0.00000000E+00  0.00000000E+00  0.00000000E+00
  0.00000000E+00  0.00000000E+00  0.00000000E+00
  0.00000000E+00  0.00000000E+00  0.00000000E+00
  0.00000000E+00  0.00000000E+00  0.00000000E+00
  0.00000000E+00  0.00000000E+00  0.00000000E+00
  0.00000000E+00  0.00000000E+00  0.00000000E+00
  0.00000000E+00  0.00000000E+00  0.00000000E+00
  0.00000000E+00  0.00000000E+00  0.00000000E+00
  0.00000000E+00  0.00000000E+00  0.00000000E+00
  0.00000000E+00  0.00000000E+00  0.00000000E+00
  0.00000000E+00  0.00000000E+00  0.00000000E+00
  0.00000000E+00  0.00000000E+00  0.00000000E+00
  0.00000000E+00  0.00000000E+00  0.00000000E+00
  0.00000000E+00  0.00000000E+00  0.00000000E+00
  0.00000000E+00  0.00000000E+00  0.00000000E+00
  0.00000000E+00  0.00000000E+00  0.00000000E+00
  0.00000000E+00  0.00000000E+00  0.00000000E+00
  0.00000000E+00  0.00000000E+00  0.00000000E+00
  0.00000000E+00  0.00000000E+00  0.00000000E+00
  0.00000000E+00  0.00000000E+00  0.00000000E+00
  0.00000000E+00  0.00000000E+00  0.00000000E+00
  0.00000000E+00  0.00000000E+00  0.00000000E+00
  0.00000000E+00  0.00000000E+00  0.00000000E+00
  0.00000000E+00  0.00000000E+00  0.00000000E+00
  0.00000000E+00  0.00000000E+00  0.00000000E+00
  0.00000000E+00  0.00000000E+00  0.00000000E+00
  0.00000000E+00  0.00000000E+00  0.00000000E+00
  0.00000000E+00  0.00000000E+00  0.00000000E+00
  0.00000000E+00  0.00000000E+00  0.00000000E+00
  0.00000000E+00  0.00000000E+00  0.00000000E+00
  0.00000000E+00  0.00000000E+00  0.00000000E+00
  0.00000000E+00  0.00000000E+00  0.00000000E+00
  0.00000000E+00  0.00000000E+00  0.00000000E+00
  0.00000000E+00  0.00000000E+00  0.00000000E+00
  0.00000000E+00  0.00000000E+00  0.00000000E+00
