# Supplementary material for: High-Throughput Experimentation, Theoretical Modeling, and Human Intuition: Lessons Learned in Metal–Organic-Framework-Supported Catalyst Design
Source: ACS Cent Sci. 2023 Jan 26;9(2):266–76. doi: 10.1021/acscentsci.2c01422 (PMC9951283; doi:10.1021/acscentsci.2c01422)
Supplement: Supplementary file 2 — oc2c01422_si_002.zip [file oc2c01422_si_002.zip › DFT_SI/reaction_mechanisms/NP_DFT_reaction_mechanism/CONTCAR/NP-8_CONTCAR]

PDB File                                
   1.00000000000000     
    12.6110000610000004    0.0000000000000000    0.0000000000000000
     6.3055000305000002   10.9214464200000005    0.0000000000000000
     0.0000000000000000    0.0000000000000000   26.1779994965000000
   Cu   C    H 
    75     6    10
Selective dynamics
Direct
  0.0666629970345198  0.0666579976684076  0.1100540011999485   F   F   F
  0.2666470110541042  0.0666579976684076  0.1100540011999485   F   F   F
  0.4667110145269504  0.0666579976684076  0.1100540011999485   F   F   F
  0.6666949987312947  0.0666579976684076  0.1100540011999485   F   F   F
  0.8666790127508790  0.0666579976684076  0.1100540011999485   F   F   F
  0.0666679963466521  0.2666310071958407  0.1100540011999485   F   F   F
  0.2666530013265032  0.2666310071958407  0.1100540011999485   F   F   F
  0.4667159616624161  0.2666310071958407  0.1100540011999485   F   F   F
  0.6667000054972405  0.2666310071958407  0.1100540011999485   F   F   F
  0.8666840195961214  0.2666310071958407  0.1100540011999485   F   F   F
  0.0666280016572145  0.4666959941007534  0.1100540011999485   F   F   F
  0.2666909695262305  0.4666959941007534  0.1100540011999485   F   F   F
  0.4666760266034586  0.4666959941007534  0.1100540011999485   F   F   F
  0.6666600108078029  0.4666959941007534  0.1100540011999485   F   F   F
  0.8666440249066838  0.4666959941007534  0.1100540011999485   F   F   F
  0.0666330083993074  0.6666700243721024  0.1100540011999485   F   F   F
  0.2666969895107272  0.6666700243721024  0.1100540011999485   F   F   F
  0.4666809737943680  0.6666700243721024  0.1100540011999485   F   F   F
  0.6666649579987052  0.6666700243721024  0.1100540011999485   F   F   F
  0.8666489720182895  0.6666700243721024  0.1100540011999485   F   F   F
  0.0667179972339653  0.8666430115581676  0.1100540011999485   F   F   F
  0.2667019665306896  0.8666430115581676  0.1100540011999485   F   F   F
  0.4666859805502739  0.8666430115581676  0.1100540011999485   F   F   F
  0.6666700243850983  0.8666430115581676  0.1100540011999485   F   F   F
  0.8667340278579445  0.8666430115581676  0.1100540011999485   F   F   F
  0.9332710117400538  0.1333469071227142  0.1891701606633518   T   T   T
  0.1332617503112701  0.1331510878381650  0.1891822540363890   T   T   T
  0.3333124993158947  0.1330153879092109  0.1891171923645913   T   T   T
  0.5334053799611382  0.1331655631354920  0.1890501156077846   T   T   T
  0.7335492953879026  0.1331609460544456  0.1890821618961098   T   T   T
  0.9332837719129188  0.3331529726535436  0.1891559566076353   T   T   T
  0.1333150300010644  0.3331527697260555  0.1891177524110788   T   T   T
  0.3331783639370798  0.3329337806370418  0.1888757567566941   T   T   T
  0.5336280550791983  0.3333755471404700  0.1893223904661738   T   T   T
  0.7330451923930283  0.3333917697270010  0.1895833927764627   T   T   T
  0.9333859261922868  0.5331969263547549  0.1892024613029477   T   T   T
  0.1334341437516855  0.5331724170780774  0.1893225145685307   T   T   T
  0.3334201808074013  0.5334578558885070  0.1893755927391894   T   T   T
  0.5333518734932881  0.5329957988571792  0.1896676425031671   T   T   T
  0.7334450803418520  0.5331005313192279  0.1891426728488170   T   T   T
  0.9334313940230885  0.7330256195685152  0.1891163860205936   T   T   T
  0.1335545551092707  0.7330516158635589  0.1893290719178182   T   T   T
  0.3336719744071956  0.7328187529269883  0.1894370641047516   T   T   T
  0.5334188441758698  0.7331763404878942  0.1890642143954366   T   T   T
  0.7332767365705379  0.7331790831709881  0.1891730680286585   T   T   T
  0.9334207269041102  0.9332843518423957  0.1890736962288102   T   T   T
  0.1333801030130033  0.9332005940122627  0.1892365900437198   T   T   T
  0.3332568428577574  0.9332227834532532  0.1891511969111193   T   T   T
  0.5333474695967553  0.9331239805083129  0.1892095899870796   T   T   T
  0.7334482173606389  0.9332054227971085  0.1891623863111533   T   T   T
  0.0000897337447725  0.9998427122356759  0.2683330777451971   T   T   T
  0.2000619638089276  0.9996822574453574  0.2684465179423441   T   T   T
  0.3999372269688877  0.9997804949876183  0.2684271129566440   T   T   T
  0.6001559060848365  0.9997055860965034  0.2683587099188500   T   T   T
  0.8000184661508030  0.9998564780382395  0.2683662008701049   T   T   T
  0.9999499664937233  0.1998342248618883  0.2684046252590946   T   T   T
  0.1999134609665418  0.1997195589195897  0.2682993397682978   T   T   T
  0.4000637645995724  0.1994700063434323  0.2681556566740753   T   T   T
  0.0000594303248107  0.3997323383219396  0.2682699527844292   T   T   T
  0.1999890421628976  0.3996687142084596  0.2684281257133847   T   T   T
  0.0000516086314022  0.5998375703828671  0.2685621956703486   T   T   T
  0.1998842078471554  0.5995590252058065  0.2684351053691927   T   T   T
  0.8002257253987111  0.5997936215622275  0.2683794153846151   T   T   T
  0.9995317265101704  0.8000451133027866  0.2678818584522134   T   T   T
  0.2004368602909352  0.7996674155427073  0.2681896879742425   T   T   T
  0.4002892798115383  0.7999724458437640  0.2681277729073699   T   T   T
  0.6000864484918225  0.7999156080573968  0.2684715524773438   T   T   T
  0.8000614566560884  0.7998100368063561  0.2682546675035127   T   T   T
  0.3996852738723291  0.3988081761039410  0.2672329197678991   T   T   T
  0.3999778462462587  0.5994967901722106  0.2688511860353060   T   T   T
  0.6004096066184914  0.6002619156584359  0.2680483931842659   T   T   T
  0.8000094833922944  0.3998872991248632  0.2684015671229574   T   T   T
  0.8000110853704925  0.1997811957760334  0.2684739030250398   T   T   T
  0.6003629759032378  0.1991103919974933  0.2678974153604798   T   T   T
  0.5996113045593390  0.3999135254584303  0.2694810393666245   T   T   T
  0.4513328500945377  0.5414328954662295  0.3774143248548398   T   T   T
  0.5375972180443469  0.4210657704359377  0.3820090859542589   T   T   T
  0.5150169061887979  0.3178613744952585  0.3930667508006067   T   T   T
  0.2404540719229473  0.7155685033736248  0.3836733468912783   T   T   T
  0.3201849143295163  0.5932843939111123  0.3816076119117895   T   T   T
  0.1064910275878859  0.7732332224769110  0.3931564223617769   T   T   T
  0.4237970760643535  0.3365661351785718  0.3810630556700758   T   T   T
  0.5235748832034162  0.2978472867632433  0.4344033318274398   T   T   T
  0.5831403031294187  0.2335263550517155  0.3737408357191612   T   T   T
  0.4830841474099898  0.6073583736548400  0.3722392960850485   T   T   T
  0.6335363322963090  0.3980059437967469  0.3806419240782759   T   T   T
  0.2776773164456969  0.7774923301725067  0.3805503373067793   T   T   T
  0.0753461806014570  0.7059415578401271  0.3923623917065200   T   T   T
  0.0830612706831673  0.8194751585105706  0.4306438088011149   T   T   T
  0.0532923221053991  0.8449573278693165  0.3645713562582884   T   T   T
  0.2842539220728710  0.5304545243986709  0.3850970788308459   T   T   T
 
  0.00000000E+00  0.00000000E+00  0.00000000E+00
  0.00000000E+00  0.00000000E+00  0.00000000E+00
  0.00000000E+00  0.00000000E+00  0.00000000E+00
  0.00000000E+00  0.00000000E+00  0.00000000E+00
  0.00000000E+00  0.00000000E+00  0.00000000E+00
  0.00000000E+00  0.00000000E+00  0.00000000E+00
  0.00000000E+00  0.00000000E+00  0.00000000E+00
  0.00000000E+00  0.00000000E+00  0.00000000E+00
  0.00000000E+00  0.00000000E+00  0.00000000E+00
  0.00000000E+00  0.00000000E+00  0.00000000E+00
  0.00000000E+00  0.00000000E+00  0.00000000E+00
  0.00000000E+00  0.00000000E+00  0.00000000E+00
  0.00000000E+00  0.00000000E+00  0.00000000E+00
  0.00000000E+00  0.00000000E+00  0.00000000E+00
  0.00000000E+00  0.00000000E+00  0.00000000E+00
  0.00000000E+00  0.00000000E+00  0.00000000E+00
  0.00000000E+00  0.00000000E+00  0.00000000E+00
  0.00000000E+00  0.00000000E+00  0.00000000E+00
  0.00000000E+00  0.00000000E+00  0.00000000E+00
  0.00000000E+00  0.00000000E+00  0.00000000E+00
  0.00000000E+00  0.00000000E+00  0.00000000E+00
  0.00000000E+00  0.00000000E+00  0.00000000E+00
  0.00000000E+00  0.00000000E+00  0.00000000E+00
  0.00000000E+00  0.00000000E+00  0.00000000E+00
  0.00000000E+00  0.00000000E+00  0.00000000E+00
  0.00000000E+00  0.00000000E+00  0.00000000E+00
  0.00000000E+00  0.00000000E+00  0.00000000E+00
  0.00000000E+00  0.00000000E+00  0.00000000E+00
  0.00000000E+00  0.00000000E+00  0.00000000E+00
  0.00000000E+00  0.00000000E+00  0.00000000E+00
  0.00000000E+00  0.00000000E+00  0.00000000E+00
  0.00000000E+00  0.00000000E+00  0.00000000E+00
  0.00000000E+00  0.00000000E+00  0.00000000E+00
  0.00000000E+00  0.00000000E+00  0.00000000E+00
  0.00000000E+00  0.00000000E+00  0.00000000E+00
  0.00000000E+00  0.00000000E+00  0.00000000E+00
  0.00000000E+00  0.00000000E+00  0.00000000E+00
  0.00000000E+00  0.00000000E+00  0.00000000E+00
  0.00000000E+00  0.00000000E+00  0.00000000E+00
  0.00000000E+00  0.00000000E+00  0.00000000E+00
  0.00000000E+00  0.00000000E+00  0.00000000E+00
  0.00000000E+00  0.00000000E+00  0.00000000E+00
  0.00000000E+00  0.00000000E+00  0.00000000E+00
  0.00000000E+00  0.00000000E+00  0.00000000E+00
  0.00000000E+00  0.00000000E+00  0.00000000E+00
  0.00000000E+00  0.00000000E+00  0.00000000E+00
  0.00000000E+00  0.00000000E+00  0.00000000E+00
  0.00000000E+00  0.00000000E+00  0.00000000E+00
  0.00000000E+00  0.00000000E+00  0.00000000E+00
  0.00000000E+00  0.00000000E+00  0.00000000E+00
  0.00000000E+00  0.00000000E+00  0.00000000E+00
  0.00000000E+00  0.00000000E+00  0.00000000E+00
  0.00000000E+00  0.00000000E+00  0.00000000E+00
  0.00000000E+00  0.00000000E+00  0.00000000E+00
  0.00000000E+00  0.00000000E+00  0.00000000E+00
  0.00000000E+00  0.00000000E+00  0.00000000E+00
  0.00000000E+00  0.00000000E+00  0.00000000E+00
  0.00000000E+00  0.00000000E+00  0.00000000E+00
  0.00000000E+00  0.00000000E+00  0.00000000E+00
  0.00000000E+00  0.00000000E+00  0.00000000E+00
  0.00000000E+00  0.00000000E+00  0.00000000E+00
  0.00000000E+00  0.00000000E+00  0.00000000E+00
  0.00000000E+00  0.00000000E+00  0.00000000E+00
  0.00000000E+00  0.00000000E+00  0.00000000E+00
  0.00000000E+00  0.00000000E+00  0.00000000E+00
  0.00000000E+00  0.00000000E+00  0.00000000E+00
  0.00000000E+00  0.00000000E+00  0.00000000E+00
  0.00000000E+00  0.00000000E+00  0.00000000E+00
  0.00000000E+00  0.00000000E+00  0.00000000E+00
  0.00000000E+00  0.00000000E+00  0.00000000E+00
  0.00000000E+00  0.00000000E+00  0.00000000E+00
  0.00000000E+00  0.00000000E+00  0.00000000E+00
  0.00000000E+00  0.00000000E+00  0.00000000E+00
  0.00000000E+00  0.00000000E+00  0.00000000E+00
  0.00000000E+00  0.00000000E+00  0.00000000E+00
  0.00000000E+00  0.00000000E+00  0.00000000E+00
  0.00000000E+00  0.00000000E+00  0.00000000E+00
  0.00000000E+00  0.00000000E+00  0.00000000E+00
  0.00000000E+00  0.00000000E+00  0.00000000E+00
  0.00000000E+00  0.00000000E+00  0.00000000E+00
  0.00000000E+00  0.00000000E+00  0.00000000E+00
  0.00000000E+00  0.00000000E+00  0.00000000E+00
  0.00000000E+00  0.00000000E+00  0.00000000E+00
  0.00000000E+00  0.00000000E+00  0.00000000E+00
  0.00000000E+00  0.00000000E+00  0.00000000E+00
  0.00000000E+00  0.00000000E+00  0.00000000E+00
  0.00000000E+00  0.00000000E+00  0.00000000E+00
  0.00000000E+00  0.00000000E+00  0.00000000E+00
  0.00000000E+00  0.00000000E+00  0.00000000E+00
  0.00000000E+00  0.00000000E+00  0.00000000E+00
  0.00000000E+00  0.00000000E+00  0.00000000E+00
