# Supplementary material for: High-Throughput Experimentation, Theoretical Modeling, and Human Intuition: Lessons Learned in Metal–Organic-Framework-Supported Catalyst Design
Source: ACS Cent Sci. 2023 Jan 26;9(2):266–76. doi: 10.1021/acscentsci.2c01422 (PMC9951283; doi:10.1021/acscentsci.2c01422)
Supplement: Supplementary file 2 — oc2c01422_si_002.zip [file oc2c01422_si_002.zip › DFT_SI/reaction_mechanisms/NP_DFT_reaction_mechanism/CONTCAR/NP-67_CONTCAR]

Cu C H                                  
   1.00000000000000     
    12.6110000000000007    0.0000000000000000    0.0000000000000000
     6.3055000000000003   10.9214500000000001    0.0000000000000000
     0.0000000000000000    0.0000000000000000   26.1780000000000008
   Cu   C    H 
    75     6    10
Selective dynamics
Direct
  0.0666629970345269  0.0666579976683934  0.1100540011999414   F   F   F
  0.2666470110541042  0.0666579976683934  0.1100540011999414   F   F   F
  0.4667110145269575  0.0666579976683934  0.1100540011999414   F   F   F
  0.6666949987313018  0.0666579976683934  0.1100540011999414   F   F   F
  0.8666790127508861  0.0666579976683934  0.1100540011999414   F   F   F
  0.0666679963466805  0.2666310071957909  0.1100540011999414   F   F   F
  0.2666530013265316  0.2666310071957909  0.1100540011999414   F   F   F
  0.4667159616624446  0.2666310071957909  0.1100540011999414   F   F   F
  0.6667000054972618  0.2666310071957909  0.1100540011999414   F   F   F
  0.8666840195961498  0.2666310071957909  0.1100540011999414   F   F   F
  0.0666280016572642  0.4666959941006539  0.1100540011999414   F   F   F
  0.2666909695262802  0.4666959941006539  0.1100540011999414   F   F   F
  0.4666760266035084  0.4666959941006539  0.1100540011999414   F   F   F
  0.6666600108078526  0.4666959941006539  0.1100540011999414   F   F   F
  0.8666440249067335  0.4666959941006539  0.1100540011999414   F   F   F
  0.0666330083993856  0.6666700243719461  0.1100540011999414   F   F   F
  0.2666969895108053  0.6666700243719461  0.1100540011999414   F   F   F
  0.4666809737944462  0.6666700243719461  0.1100540011999414   F   F   F
  0.6666649579987833  0.6666700243719461  0.1100540011999414   F   F   F
  0.8666489720183677  0.6666700243719461  0.1100540011999414   F   F   F
  0.0667179972340435  0.8666430115580042  0.1100540011999414   F   F   F
  0.2667019665307748  0.8666430115580042  0.1100540011999414   F   F   F
  0.4666859805503591  0.8666430115580042  0.1100540011999414   F   F   F
  0.6666700243851835  0.8666430115580042  0.1100540011999414   F   F   F
  0.8667340278580298  0.8666430115580042  0.1100540011999414   F   F   F
  0.9357497494358071  0.1323906396721810  0.1888668057790923   T   T   T
  0.1352212220682034  0.1323896675614904  0.1889722125295705   T   T   T
  0.3344451644077324  0.1337222508265299  0.1890735054222503   T   T   T
  0.5342273582350288  0.1344444991087030  0.1888590966012487   T   T   T
  0.7348318120021773  0.1337263542770017  0.1889946804150355   T   T   T
  0.9356178561310813  0.3323148132802913  0.1888699909375688   T   T   T
  0.1351921584982136  0.3330757451083244  0.1889485067719150   T   T   T
  0.3354081474723358  0.3347222364835076  0.1898655439764454   T   T   T
  0.5334893296152146  0.3367573958908849  0.1910617816057893   T   T   T
  0.7336289486339140  0.3338510030241153  0.1900663427479188   T   T   T
  0.9351658250839421  0.5328060099382128  0.1887955178420881   T   T   T
  0.1359932197758980  0.5340538095791274  0.1904054414805643   T   T   T
  0.3342547427919484  0.5348466360728068  0.1900114006349654   T   T   T
  0.5348841574256298  0.5341965971984521  0.1904254303337609   T   T   T
  0.7348872702814688  0.5332333725325995  0.1892639633272637   T   T   T
  0.9346396507945940  0.7331576998077480  0.1890761084996768   T   T   T
  0.1359623950912976  0.7320046966786151  0.1901411069373964   T   T   T
  0.3367315660579564  0.7313831205443222  0.1910472627763014   T   T   T
  0.5347042997772178  0.7339290513491434  0.1881574679924327   T   T   T
  0.7339013019028329  0.7336674899205136  0.1897591334491864   T   T   T
  0.9353156531303100  0.9328511510440336  0.1893579963795062   T   T   T
  0.1367654014547739  0.9293938158256339  0.1902740055950858   T   T   T
  0.3352071894352164  0.9324203723828859  0.1895228577418280   T   T   T
  0.5347496122703603  0.9331434094027458  0.1897264728626666   T   T   T
  0.7346516087830679  0.9340026735730333  0.1892262927222603   T   T   T
  0.0032234547858891  0.9986018683823303  0.2683354823438577   T   T   T
  0.2024098595446731  0.9990618509280793  0.2681507628755568   T   T   T
  0.4011478153165982  0.0032031217188688  0.2684171131045971   T   T   T
  0.6022091105332095  0.0017475237767783  0.2683018467317098   T   T   T
  0.8022406140290599  0.0005253994585175  0.2685972479870387   T   T   T
  0.0032955856761632  0.1983763856530985  0.2684427069679955   T   T   T
  0.2021287632992212  0.1990805396413009  0.2684818077031039   T   T   T
  0.4022946141556574  0.2009933893628641  0.2682625698752474   T   T   T
  0.0033508657337364  0.3986515351947162  0.2683867150198012   T   T   T
  0.2004626840553811  0.3977780303238703  0.2684750424110405   T   T   T
  0.9995613333365156  0.6001346069393847  0.2681702759708386   T   T   T
  0.1945219398058171  0.5995930317572657  0.2735988607858957   T   T   T
  0.8054230019113646  0.5994161402700513  0.2682690940671861   T   T   T
  0.0002408618476224  0.8004505407095834  0.2683151644121864   T   T   T
  0.2071012200423041  0.7942333026662496  0.2715714946634407   T   T   T
  0.4040303109463608  0.8026045229842751  0.2694724340886765   T   T   T
  0.6028916564153377  0.8029677927582810  0.2704855161107957   T   T   T
  0.8015010842725658  0.8014305129119990  0.2682629586026195   T   T   T
  0.3966130101908618  0.4035861041952558  0.2713368455026952   T   T   T
  0.4105292504194296  0.5948697865080703  0.2707703331085725   T   T   T
  0.6076205391195444  0.6043810884162895  0.2679740627925966   T   T   T
  0.8070514334202272  0.3991887717826543  0.2678820689668058   T   T   T
  0.8046093815618818  0.1980764250831442  0.2678696742080362   T   T   T
  0.6022225543028981  0.2002186461891711  0.2668396553104486   T   T   T
  0.6090840683525016  0.4006424296692330  0.2720899049974648   T   T   T
  0.5182287063920370  0.5095111075005292  0.3368584573737579   T   T   T
  0.5973858387449482  0.4110870341596993  0.3662928286217237   T   T   T
  0.5970356118880673  0.2963164207196414  0.3797356799012732   T   T   T
  0.2534919132077604  0.6736906147969322  0.3299406489938050   T   T   T
  0.3357866421315805  0.5462677140506642  0.3301979753643565   T   T   T
  0.2095122297475456  0.7443110494105056  0.3793477658977764   T   T   T
  0.5258377606515054  0.2867023896274077  0.3594455724528984   T   T   T
  0.5824543134268794  0.2955878855288319  0.4213325193489581   T   T   T
  0.6861123528334119  0.2144832495491329  0.3712678291400593   T   T   T
  0.5213829072182676  0.5937403259093443  0.3451799660224921   T   T   T
  0.6647572470223650  0.4245936771548529  0.3877423875115440   T   T   T
  0.5363576052164163  0.7400561231892127  0.3063965925320531   T   T   T
  0.1892318312819015  0.6923196554503974  0.4078216297550838   T   T   T
  0.2826150176088404  0.7585868579006316  0.3951181368425267   T   T   T
  0.1279053780626782  0.8347843570789522  0.3741483972721937   T   T   T
  0.3474678001281646  0.4922092440169124  0.3646508395839021   T   T   T
 
  0.00000000E+00  0.00000000E+00  0.00000000E+00
  0.00000000E+00  0.00000000E+00  0.00000000E+00
  0.00000000E+00  0.00000000E+00  0.00000000E+00
  0.00000000E+00  0.00000000E+00  0.00000000E+00
  0.00000000E+00  0.00000000E+00  0.00000000E+00
  0.00000000E+00  0.00000000E+00  0.00000000E+00
  0.00000000E+00  0.00000000E+00  0.00000000E+00
  0.00000000E+00  0.00000000E+00  0.00000000E+00
  0.00000000E+00  0.00000000E+00  0.00000000E+00
  0.00000000E+00  0.00000000E+00  0.00000000E+00
  0.00000000E+00  0.00000000E+00  0.00000000E+00
  0.00000000E+00  0.00000000E+00  0.00000000E+00
  0.00000000E+00  0.00000000E+00  0.00000000E+00
  0.00000000E+00  0.00000000E+00  0.00000000E+00
  0.00000000E+00  0.00000000E+00  0.00000000E+00
  0.00000000E+00  0.00000000E+00  0.00000000E+00
  0.00000000E+00  0.00000000E+00  0.00000000E+00
  0.00000000E+00  0.00000000E+00  0.00000000E+00
  0.00000000E+00  0.00000000E+00  0.00000000E+00
  0.00000000E+00  0.00000000E+00  0.00000000E+00
  0.00000000E+00  0.00000000E+00  0.00000000E+00
  0.00000000E+00  0.00000000E+00  0.00000000E+00
  0.00000000E+00  0.00000000E+00  0.00000000E+00
  0.00000000E+00  0.00000000E+00  0.00000000E+00
  0.00000000E+00  0.00000000E+00  0.00000000E+00
  0.00000000E+00  0.00000000E+00  0.00000000E+00
  0.00000000E+00  0.00000000E+00  0.00000000E+00
  0.00000000E+00  0.00000000E+00  0.00000000E+00
  0.00000000E+00  0.00000000E+00  0.00000000E+00
  0.00000000E+00  0.00000000E+00  0.00000000E+00
  0.00000000E+00  0.00000000E+00  0.00000000E+00
  0.00000000E+00  0.00000000E+00  0.00000000E+00
  0.00000000E+00  0.00000000E+00  0.00000000E+00
  0.00000000E+00  0.00000000E+00  0.00000000E+00
  0.00000000E+00  0.00000000E+00  0.00000000E+00
  0.00000000E+00  0.00000000E+00  0.00000000E+00
  0.00000000E+00  0.00000000E+00  0.00000000E+00
  0.00000000E+00  0.00000000E+00  0.00000000E+00
  0.00000000E+00  0.00000000E+00  0.00000000E+00
  0.00000000E+00  0.00000000E+00  0.00000000E+00
  0.00000000E+00  0.00000000E+00  0.00000000E+00
  0.00000000E+00  0.00000000E+00  0.00000000E+00
  0.00000000E+00  0.00000000E+00  0.00000000E+00
  0.00000000E+00  0.00000000E+00  0.00000000E+00
  0.00000000E+00  0.00000000E+00  0.00000000E+00
  0.00000000E+00  0.00000000E+00  0.00000000E+00
  0.00000000E+00  0.00000000E+00  0.00000000E+00
  0.00000000E+00  0.00000000E+00  0.00000000E+00
  0.00000000E+00  0.00000000E+00  0.00000000E+00
  0.00000000E+00  0.00000000E+00  0.00000000E+00
  0.00000000E+00  0.00000000E+00  0.00000000E+00
  0.00000000E+00  0.00000000E+00  0.00000000E+00
  0.00000000E+00  0.00000000E+00  0.00000000E+00
  0.00000000E+00  0.00000000E+00  0.00000000E+00
  0.00000000E+00  0.00000000E+00  0.00000000E+00
  0.00000000E+00  0.00000000E+00  0.00000000E+00
  0.00000000E+00  0.00000000E+00  0.00000000E+00
  0.00000000E+00  0.00000000E+00  0.00000000E+00
  0.00000000E+00  0.00000000E+00  0.00000000E+00
  0.00000000E+00  0.00000000E+00  0.00000000E+00
  0.00000000E+00  0.00000000E+00  0.00000000E+00
  0.00000000E+00  0.00000000E+00  0.00000000E+00
  0.00000000E+00  0.00000000E+00  0.00000000E+00
  0.00000000E+00  0.00000000E+00  0.00000000E+00
  0.00000000E+00  0.00000000E+00  0.00000000E+00
  0.00000000E+00  0.00000000E+00  0.00000000E+00
  0.00000000E+00  0.00000000E+00  0.00000000E+00
  0.00000000E+00  0.00000000E+00  0.00000000E+00
  0.00000000E+00  0.00000000E+00  0.00000000E+00
  0.00000000E+00  0.00000000E+00  0.00000000E+00
  0.00000000E+00  0.00000000E+00  0.00000000E+00
  0.00000000E+00  0.00000000E+00  0.00000000E+00
  0.00000000E+00  0.00000000E+00  0.00000000E+00
  0.00000000E+00  0.00000000E+00  0.00000000E+00
  0.00000000E+00  0.00000000E+00  0.00000000E+00
  0.00000000E+00  0.00000000E+00  0.00000000E+00
  0.00000000E+00  0.00000000E+00  0.00000000E+00
  0.00000000E+00  0.00000000E+00  0.00000000E+00
  0.00000000E+00  0.00000000E+00  0.00000000E+00
  0.00000000E+00  0.00000000E+00  0.00000000E+00
  0.00000000E+00  0.00000000E+00  0.00000000E+00
  0.00000000E+00  0.00000000E+00  0.00000000E+00
  0.00000000E+00  0.00000000E+00  0.00000000E+00
  0.00000000E+00  0.00000000E+00  0.00000000E+00
  0.00000000E+00  0.00000000E+00  0.00000000E+00
  0.00000000E+00  0.00000000E+00  0.00000000E+00
  0.00000000E+00  0.00000000E+00  0.00000000E+00
  0.00000000E+00  0.00000000E+00  0.00000000E+00
  0.00000000E+00  0.00000000E+00  0.00000000E+00
  0.00000000E+00  0.00000000E+00  0.00000000E+00
  0.00000000E+00  0.00000000E+00  0.00000000E+00
