# Supplementary material for: High-Throughput Experimentation, Theoretical Modeling, and Human Intuition: Lessons Learned in Metal–Organic-Framework-Supported Catalyst Design
Source: ACS Cent Sci. 2023 Jan 26;9(2):266–76. doi: 10.1021/acscentsci.2c01422 (PMC9951283; doi:10.1021/acscentsci.2c01422)
Supplement: Supplementary file 2 — oc2c01422_si_002.zip [file oc2c01422_si_002.zip › DFT_SI/reaction_mechanisms/NP_DFT_reaction_mechanism/CONTCAR/NP-1_CONTCAR]

PDB File                                
   1.00000000000000     
    12.6110000610000004    0.0000000000000000    0.0000000000000000
     6.3055000305000002   10.9214464200000005    0.0000000000000000
     0.0000000000000000    0.0000000000000000   26.1779994965000000
   Cu
    75
Selective dynamics
Direct
  0.0666629970345198  0.0666579976684076  0.1100540011999485   F   F   F
  0.2666470110541042  0.0666579976684076  0.1100540011999485   F   F   F
  0.4667110145269504  0.0666579976684076  0.1100540011999485   F   F   F
  0.6666949987312947  0.0666579976684076  0.1100540011999485   F   F   F
  0.8666790127508790  0.0666579976684076  0.1100540011999485   F   F   F
  0.0666679963466521  0.2666310071958407  0.1100540011999485   F   F   F
  0.2666530013265032  0.2666310071958407  0.1100540011999485   F   F   F
  0.4667159616624161  0.2666310071958407  0.1100540011999485   F   F   F
  0.6667000054972405  0.2666310071958407  0.1100540011999485   F   F   F
  0.8666840195961214  0.2666310071958407  0.1100540011999485   F   F   F
  0.0666280016572145  0.4666959941007534  0.1100540011999485   F   F   F
  0.2666909695262305  0.4666959941007534  0.1100540011999485   F   F   F
  0.4666760266034586  0.4666959941007534  0.1100540011999485   F   F   F
  0.6666600108078029  0.4666959941007534  0.1100540011999485   F   F   F
  0.8666440249066838  0.4666959941007534  0.1100540011999485   F   F   F
  0.0666330083993074  0.6666700243721024  0.1100540011999485   F   F   F
  0.2666969895107272  0.6666700243721024  0.1100540011999485   F   F   F
  0.4666809737943680  0.6666700243721024  0.1100540011999485   F   F   F
  0.6666649579987052  0.6666700243721024  0.1100540011999485   F   F   F
  0.8666489720182895  0.6666700243721024  0.1100540011999485   F   F   F
  0.0667179972339653  0.8666430115581676  0.1100540011999485   F   F   F
  0.2667019665306896  0.8666430115581676  0.1100540011999485   F   F   F
  0.4666859805502739  0.8666430115581676  0.1100540011999485   F   F   F
  0.6666700243850983  0.8666430115581676  0.1100540011999485   F   F   F
  0.8667340278579445  0.8666430115581676  0.1100540011999485   F   F   F
  0.9334299339632182  0.1329699153085997  0.1889947512128387   T   T   T
  0.1335131191709422  0.1329165592244195  0.1890006951565155   T   T   T
  0.3336440038986694  0.1326626007535765  0.1890862765582426   T   T   T
  0.5335612717691092  0.1328764425842266  0.1890539705378700   T   T   T
  0.7334440187689637  0.1330342124802328  0.1890525294440408   T   T   T
  0.9331101670318915  0.3331325029799217  0.1891100632536293   T   T   T
  0.1333428650840318  0.3329976363005684  0.1890562786540642   T   T   T
  0.3335502368737266  0.3330575964364186  0.1890853170115534   T   T   T
  0.5336503367540644  0.3330102489628857  0.1891434831413150   T   T   T
  0.7333299439547218  0.3331370987331468  0.1892630954598999   T   T   T
  0.9331480538277148  0.5331562255253743  0.1891179450035594   T   T   T
  0.1334135757723587  0.5330607135792249  0.1890578701564678   T   T   T
  0.3336424599339409  0.5330432553376738  0.1892601363937345   T   T   T
  0.5334567460453954  0.5329342894683364  0.1893774611234633   T   T   T
  0.7332720635515884  0.5329790031368944  0.1894439986234602   T   T   T
  0.9332843145328624  0.7330241929397232  0.1890797113365323   T   T   T
  0.1334305327313885  0.7329433774237373  0.1890349641777860   T   T   T
  0.3336858673480592  0.7327364216286796  0.1893601435132553   T   T   T
  0.5335470162106759  0.7327306888032155  0.1893628447370830   T   T   T
  0.7332177183336555  0.7328297540874402  0.1893240384173893   T   T   T
  0.9334198086541363  0.9330049624102514  0.1890543462727905   T   T   T
  0.1335691824303424  0.9328184496245129  0.1890859791791897   T   T   T
  0.3336373912299138  0.9325185665124991  0.1891912614511071   T   T   T
  0.5335759100250286  0.9325882206383724  0.1891788826276013   T   T   T
  0.7334542041929524  0.9328726464616111  0.1890698652868821   T   T   T
  0.0002405086318618  0.9994000748724119  0.2680612043291362   T   T   T
  0.2000513483404092  0.9993873427145843  0.2681154712555198   T   T   T
  0.4002576482314595  0.9991498029432933  0.2682421695886674   T   T   T
  0.6001569121245609  0.9993498735344843  0.2681416563845360   T   T   T
  0.8001696383433980  0.9993148517861670  0.2680367811290125   T   T   T
  0.0003154808818948  0.1992964316442496  0.2679616786943697   T   T   T
  0.2002343980738459  0.1993478965090389  0.2679803589854828   T   T   T
  0.4002770490009055  0.1992868802404999  0.2680547396810766   T   T   T
  0.0001646496513672  0.3993676915026185  0.2680701334878250   T   T   T
  0.2000668848549410  0.3994818868925378  0.2680218029486383   T   T   T
  0.0001869795913834  0.5993443395723830  0.2681001362952458   T   T   T
  0.2000648057755328  0.5994387426873971  0.2680888608123979   T   T   T
  0.8002657359648282  0.5993694183188722  0.2685789318261769   T   T   T
  0.0001318784079700  0.7993983997069023  0.2681085263903782   T   T   T
  0.1999189046698291  0.7994216885068681  0.2681914457248951   T   T   T
  0.4000842638140369  0.7993160212100037  0.2686594666578159   T   T   T
  0.6001826287656016  0.7993292520177206  0.2686694742469697   T   T   T
  0.8001653155020847  0.7994033904113209  0.2681780191245835   T   T   T
  0.4003031304203404  0.3992227012179015  0.2682289898478416   T   T   T
  0.4000385630962526  0.5993526802662288  0.2687503478976154   T   T   T
  0.6001688376749428  0.5992117440007050  0.2687447289923668   T   T   T
  0.8003423662341689  0.3990890332792247  0.2685644235816582   T   T   T
  0.8003440873780008  0.1990922767869350  0.2681384644856593   T   T   T
  0.6001650504847760  0.1992219098636525  0.2681270331467900   T   T   T
  0.6003784757510928  0.3990479803131421  0.2685724467032031   T   T   T
 
  0.00000000E+00  0.00000000E+00  0.00000000E+00
  0.00000000E+00  0.00000000E+00  0.00000000E+00
  0.00000000E+00  0.00000000E+00  0.00000000E+00
  0.00000000E+00  0.00000000E+00  0.00000000E+00
  0.00000000E+00  0.00000000E+00  0.00000000E+00
  0.00000000E+00  0.00000000E+00  0.00000000E+00
  0.00000000E+00  0.00000000E+00  0.00000000E+00
  0.00000000E+00  0.00000000E+00  0.00000000E+00
  0.00000000E+00  0.00000000E+00  0.00000000E+00
  0.00000000E+00  0.00000000E+00  0.00000000E+00
  0.00000000E+00  0.00000000E+00  0.00000000E+00
  0.00000000E+00  0.00000000E+00  0.00000000E+00
  0.00000000E+00  0.00000000E+00  0.00000000E+00
  0.00000000E+00  0.00000000E+00  0.00000000E+00
  0.00000000E+00  0.00000000E+00  0.00000000E+00
  0.00000000E+00  0.00000000E+00  0.00000000E+00
  0.00000000E+00  0.00000000E+00  0.00000000E+00
  0.00000000E+00  0.00000000E+00  0.00000000E+00
  0.00000000E+00  0.00000000E+00  0.00000000E+00
  0.00000000E+00  0.00000000E+00  0.00000000E+00
  0.00000000E+00  0.00000000E+00  0.00000000E+00
  0.00000000E+00  0.00000000E+00  0.00000000E+00
  0.00000000E+00  0.00000000E+00  0.00000000E+00
  0.00000000E+00  0.00000000E+00  0.00000000E+00
  0.00000000E+00  0.00000000E+00  0.00000000E+00
  0.00000000E+00  0.00000000E+00  0.00000000E+00
  0.00000000E+00  0.00000000E+00  0.00000000E+00
  0.00000000E+00  0.00000000E+00  0.00000000E+00
  0.00000000E+00  0.00000000E+00  0.00000000E+00
  0.00000000E+00  0.00000000E+00  0.00000000E+00
  0.00000000E+00  0.00000000E+00  0.00000000E+00
  0.00000000E+00  0.00000000E+00  0.00000000E+00
  0.00000000E+00  0.00000000E+00  0.00000000E+00
  0.00000000E+00  0.00000000E+00  0.00000000E+00
  0.00000000E+00  0.00000000E+00  0.00000000E+00
  0.00000000E+00  0.00000000E+00  0.00000000E+00
  0.00000000E+00  0.00000000E+00  0.00000000E+00
  0.00000000E+00  0.00000000E+00  0.00000000E+00
  0.00000000E+00  0.00000000E+00  0.00000000E+00
  0.00000000E+00  0.00000000E+00  0.00000000E+00
  0.00000000E+00  0.00000000E+00  0.00000000E+00
  0.00000000E+00  0.00000000E+00  0.00000000E+00
  0.00000000E+00  0.00000000E+00  0.00000000E+00
  0.00000000E+00  0.00000000E+00  0.00000000E+00
  0.00000000E+00  0.00000000E+00  0.00000000E+00
  0.00000000E+00  0.00000000E+00  0.00000000E+00
  0.00000000E+00  0.00000000E+00  0.00000000E+00
  0.00000000E+00  0.00000000E+00  0.00000000E+00
  0.00000000E+00  0.00000000E+00  0.00000000E+00
  0.00000000E+00  0.00000000E+00  0.00000000E+00
  0.00000000E+00  0.00000000E+00  0.00000000E+00
  0.00000000E+00  0.00000000E+00  0.00000000E+00
  0.00000000E+00  0.00000000E+00  0.00000000E+00
  0.00000000E+00  0.00000000E+00  0.00000000E+00
  0.00000000E+00  0.00000000E+00  0.00000000E+00
  0.00000000E+00  0.00000000E+00  0.00000000E+00
  0.00000000E+00  0.00000000E+00  0.00000000E+00
  0.00000000E+00  0.00000000E+00  0.00000000E+00
  0.00000000E+00  0.00000000E+00  0.00000000E+00
  0.00000000E+00  0.00000000E+00  0.00000000E+00
  0.00000000E+00  0.00000000E+00  0.00000000E+00
  0.00000000E+00  0.00000000E+00  0.00000000E+00
  0.00000000E+00  0.00000000E+00  0.00000000E+00
  0.00000000E+00  0.00000000E+00  0.00000000E+00
  0.00000000E+00  0.00000000E+00  0.00000000E+00
  0.00000000E+00  0.00000000E+00  0.00000000E+00
  0.00000000E+00  0.00000000E+00  0.00000000E+00
  0.00000000E+00  0.00000000E+00  0.00000000E+00
  0.00000000E+00  0.00000000E+00  0.00000000E+00
  0.00000000E+00  0.00000000E+00  0.00000000E+00
  0.00000000E+00  0.00000000E+00  0.00000000E+00
  0.00000000E+00  0.00000000E+00  0.00000000E+00
  0.00000000E+00  0.00000000E+00  0.00000000E+00
  0.00000000E+00  0.00000000E+00  0.00000000E+00
  0.00000000E+00  0.00000000E+00  0.00000000E+00
