# Supplementary material for: High-Throughput Experimentation, Theoretical Modeling, and Human Intuition: Lessons Learned in Metal–Organic-Framework-Supported Catalyst Design
Source: ACS Cent Sci. 2023 Jan 26;9(2):266–76. doi: 10.1021/acscentsci.2c01422 (PMC9951283; doi:10.1021/acscentsci.2c01422)
Supplement: Supplementary file 2 — oc2c01422_si_002.zip [file oc2c01422_si_002.zip › DFT_SI/reaction_mechanisms/NP_DFT_reaction_mechanism/CONTCAR/NP-59_CONTCAR]

Cu C H                                  
   1.00000000000000     
    12.6110000000000007    0.0000000000000000    0.0000000000000000
     6.3055000000000003   10.9214500000000001    0.0000000000000000
     0.0000000000000000    0.0000000000000000   26.1780000000000008
   Cu   C    H 
    75     3     6
Selective dynamics
Direct
  0.0666629970345198  0.0666579976684076  0.1100540011999485   F   F   F
  0.2666470110541042  0.0666579976684076  0.1100540011999485   F   F   F
  0.4667110145269504  0.0666579976684076  0.1100540011999485   F   F   F
  0.6666949987312947  0.0666579976684076  0.1100540011999485   F   F   F
  0.8666790127508790  0.0666579976684076  0.1100540011999485   F   F   F
  0.0666679963466521  0.2666310071958335  0.1100540011999485   F   F   F
  0.2666530013265032  0.2666310071958335  0.1100540011999485   F   F   F
  0.4667159616624161  0.2666310071958335  0.1100540011999485   F   F   F
  0.6667000054972405  0.2666310071958335  0.1100540011999485   F   F   F
  0.8666840195961214  0.2666310071958335  0.1100540011999485   F   F   F
  0.0666280016572216  0.4666959941007391  0.1100540011999485   F   F   F
  0.2666909695262376  0.4666959941007391  0.1100540011999485   F   F   F
  0.4666760266034657  0.4666959941007391  0.1100540011999485   F   F   F
  0.6666600108078100  0.4666959941007391  0.1100540011999485   F   F   F
  0.8666440249066909  0.4666959941007391  0.1100540011999485   F   F   F
  0.0666330083993145  0.6666700243720811  0.1100540011999485   F   F   F
  0.2666969895107343  0.6666700243720811  0.1100540011999485   F   F   F
  0.4666809737943751  0.6666700243720811  0.1100540011999485   F   F   F
  0.6666649579987123  0.6666700243720811  0.1100540011999485   F   F   F
  0.8666489720182966  0.6666700243720811  0.1100540011999485   F   F   F
  0.0667179972339724  0.8666430115581463  0.1100540011999485   F   F   F
  0.2667019665307038  0.8666430115581463  0.1100540011999485   F   F   F
  0.4666859805502881  0.8666430115581463  0.1100540011999485   F   F   F
  0.6666700243851125  0.8666430115581463  0.1100540011999485   F   F   F
  0.8667340278579587  0.8666430115581463  0.1100540011999485   F   F   F
  0.9339757382909681  0.1322153454416721  0.1891887671262680   T   T   T
  0.1345173425731971  0.1315484048757867  0.1891546610119264   T   T   T
  0.3339649376863960  0.1314839325177388  0.1891402175838692   T   T   T
  0.5335048548019188  0.1319771961529739  0.1891280135675402   T   T   T
  0.7333295350436657  0.1319722194949904  0.1893797986916752   T   T   T
  0.9344572852207165  0.3318776454112538  0.1885500033639786   T   T   T
  0.1338763558917151  0.3320010127460620  0.1891637487830096   T   T   T
  0.3336196314362212  0.3318045126246929  0.1890026612643183   T   T   T
  0.5342836572913683  0.3330413710397266  0.1905052383786412   T   T   T
  0.7324424956962190  0.3324180312727663  0.1898016934049380   T   T   T
  0.9329449261882701  0.5323558688201544  0.1892273507043356   T   T   T
  0.1333863791383934  0.5323009103291625  0.1892244165965735   T   T   T
  0.3336628452892683  0.5317185800850979  0.1891357268113296   T   T   T
  0.5346772950253253  0.5315387499621806  0.1910622540482052   T   T   T
  0.7310158095778974  0.5332382213327378  0.1908892737714822   T   T   T
  0.9332237632897673  0.7322754835496710  0.1893236105672642   T   T   T
  0.1335805174568705  0.7322895374738962  0.1893274855735498   T   T   T
  0.3346602383352035  0.7317722456211513  0.1899633181906495   T   T   T
  0.5341300636885578  0.7298877540169002  0.1912928141509553   T   T   T
  0.7326618896903128  0.7321479365472570  0.1899013388588529   T   T   T
  0.9334446711834232  0.9324497788168529  0.1893073174227027   T   T   T
  0.1341210994420123  0.9318582817877967  0.1893286550314173   T   T   T
  0.3345551519658372  0.9310076643125598  0.1896574974247827   T   T   T
  0.5338920977162402  0.9307047931912535  0.1896711394051280   T   T   T
  0.7332627358366892  0.9322011142350348  0.1893929866094979   T   T   T
  0.0011979015457584  0.9972387311061439  0.2686249738762285   T   T   T
  0.2012699226006944  0.9974393400367347  0.2686714301817759   T   T   T
  0.4007430586838296  0.9977068654761041  0.2686590620344660   T   T   T
  0.6004761611940737  0.9967780792001477  0.2684799594505591   T   T   T
  0.8006331752636768  0.9971520464523138  0.2687320145668508   T   T   T
  0.0022163942207882  0.1965923513887233  0.2683187711625195   T   T   T
  0.2010485537996090  0.1976747083537873  0.2685002366990688   T   T   T
  0.4006684245033654  0.1972863022741933  0.2683808750550796   T   T   T
  0.0016819582427416  0.3976262252671461  0.2685290828926910   T   T   T
  0.2001636381723628  0.3978236178151917  0.2685256755908156   T   T   T
  0.0000022576750141  0.5983184454092694  0.2684692593221811   T   T   T
  0.1989310078938686  0.5980456750735428  0.2686823575422466   T   T   T
  0.8017653470524593  0.5972540792619085  0.2688358615962656   T   T   T
  0.0001154020038143  0.7982592106870214  0.2685846477243317   T   T   T
  0.2002259637550239  0.7980610569422737  0.2688631917801203   T   T   T
  0.4003793050185109  0.7980979186217212  0.2705823541552874   T   T   T
  0.6005780564094323  0.7956191640069861  0.2706995773869281   T   T   T
  0.8000816890225408  0.7979092540934190  0.2686681573038356   T   T   T
  0.3985952059047193  0.3965097706099598  0.2682347140726975   T   T   T
  0.3958696902146031  0.5973891329393695  0.2673655337997118   T   T   T
  0.6001114056573869  0.5947857945578718  0.2759458294591681   T   T   T
  0.8067325631553359  0.3943671438581191  0.2661055023217997   T   T   T
  0.8025679286500065  0.1947752006913248  0.2680403188323695   T   T   T
  0.6008938830423318  0.1959537953304533  0.2685069642622295   T   T   T
  0.6019253218812111  0.3942340074616055  0.2723786802431505   T   T   T
  0.5680993303369277  0.5087815765511863  0.3360171289766356   T   T   T
  0.6577627144002847  0.4030231409459830  0.3591471454775146   T   T   T
  0.6371405909937948  0.3285946894194538  0.3985444567342711   T   T   T
  0.5398248106017931  0.3571085625687687  0.4028491789547957   T   T   T
  0.6739940830866331  0.3346096067966684  0.4360081137051282   T   T   T
  0.6865631131702301  0.2310839082817537  0.3875481778674370   T   T   T
  0.4753958016556368  0.5451391902109037  0.3519181240270299   T   T   T
  0.7547791412060008  0.3720422022045611  0.3513928407180629   T   T   T
  0.5559910110692812  0.6591898810308905  0.3280365149332738   T   T   T
 
  0.00000000E+00  0.00000000E+00  0.00000000E+00
  0.00000000E+00  0.00000000E+00  0.00000000E+00
  0.00000000E+00  0.00000000E+00  0.00000000E+00
  0.00000000E+00  0.00000000E+00  0.00000000E+00
  0.00000000E+00  0.00000000E+00  0.00000000E+00
  0.00000000E+00  0.00000000E+00  0.00000000E+00
  0.00000000E+00  0.00000000E+00  0.00000000E+00
  0.00000000E+00  0.00000000E+00  0.00000000E+00
  0.00000000E+00  0.00000000E+00  0.00000000E+00
  0.00000000E+00  0.00000000E+00  0.00000000E+00
  0.00000000E+00  0.00000000E+00  0.00000000E+00
  0.00000000E+00  0.00000000E+00  0.00000000E+00
  0.00000000E+00  0.00000000E+00  0.00000000E+00
  0.00000000E+00  0.00000000E+00  0.00000000E+00
  0.00000000E+00  0.00000000E+00  0.00000000E+00
  0.00000000E+00  0.00000000E+00  0.00000000E+00
  0.00000000E+00  0.00000000E+00  0.00000000E+00
  0.00000000E+00  0.00000000E+00  0.00000000E+00
  0.00000000E+00  0.00000000E+00  0.00000000E+00
  0.00000000E+00  0.00000000E+00  0.00000000E+00
  0.00000000E+00  0.00000000E+00  0.00000000E+00
  0.00000000E+00  0.00000000E+00  0.00000000E+00
  0.00000000E+00  0.00000000E+00  0.00000000E+00
  0.00000000E+00  0.00000000E+00  0.00000000E+00
  0.00000000E+00  0.00000000E+00  0.00000000E+00
  0.00000000E+00  0.00000000E+00  0.00000000E+00
  0.00000000E+00  0.00000000E+00  0.00000000E+00
  0.00000000E+00  0.00000000E+00  0.00000000E+00
  0.00000000E+00  0.00000000E+00  0.00000000E+00
  0.00000000E+00  0.00000000E+00  0.00000000E+00
  0.00000000E+00  0.00000000E+00  0.00000000E+00
  0.00000000E+00  0.00000000E+00  0.00000000E+00
  0.00000000E+00  0.00000000E+00  0.00000000E+00
  0.00000000E+00  0.00000000E+00  0.00000000E+00
  0.00000000E+00  0.00000000E+00  0.00000000E+00
  0.00000000E+00  0.00000000E+00  0.00000000E+00
  0.00000000E+00  0.00000000E+00  0.00000000E+00
  0.00000000E+00  0.00000000E+00  0.00000000E+00
  0.00000000E+00  0.00000000E+00  0.00000000E+00
  0.00000000E+00  0.00000000E+00  0.00000000E+00
  0.00000000E+00  0.00000000E+00  0.00000000E+00
  0.00000000E+00  0.00000000E+00  0.00000000E+00
  0.00000000E+00  0.00000000E+00  0.00000000E+00
  0.00000000E+00  0.00000000E+00  0.00000000E+00
  0.00000000E+00  0.00000000E+00  0.00000000E+00
  0.00000000E+00  0.00000000E+00  0.00000000E+00
  0.00000000E+00  0.00000000E+00  0.00000000E+00
  0.00000000E+00  0.00000000E+00  0.00000000E+00
  0.00000000E+00  0.00000000E+00  0.00000000E+00
  0.00000000E+00  0.00000000E+00  0.00000000E+00
  0.00000000E+00  0.00000000E+00  0.00000000E+00
  0.00000000E+00  0.00000000E+00  0.00000000E+00
  0.00000000E+00  0.00000000E+00  0.00000000E+00
  0.00000000E+00  0.00000000E+00  0.00000000E+00
  0.00000000E+00  0.00000000E+00  0.00000000E+00
  0.00000000E+00  0.00000000E+00  0.00000000E+00
  0.00000000E+00  0.00000000E+00  0.00000000E+00
  0.00000000E+00  0.00000000E+00  0.00000000E+00
  0.00000000E+00  0.00000000E+00  0.00000000E+00
  0.00000000E+00  0.00000000E+00  0.00000000E+00
  0.00000000E+00  0.00000000E+00  0.00000000E+00
  0.00000000E+00  0.00000000E+00  0.00000000E+00
  0.00000000E+00  0.00000000E+00  0.00000000E+00
  0.00000000E+00  0.00000000E+00  0.00000000E+00
  0.00000000E+00  0.00000000E+00  0.00000000E+00
  0.00000000E+00  0.00000000E+00  0.00000000E+00
  0.00000000E+00  0.00000000E+00  0.00000000E+00
  0.00000000E+00  0.00000000E+00  0.00000000E+00
  0.00000000E+00  0.00000000E+00  0.00000000E+00
  0.00000000E+00  0.00000000E+00  0.00000000E+00
  0.00000000E+00  0.00000000E+00  0.00000000E+00
  0.00000000E+00  0.00000000E+00  0.00000000E+00
  0.00000000E+00  0.00000000E+00  0.00000000E+00
  0.00000000E+00  0.00000000E+00  0.00000000E+00
  0.00000000E+00  0.00000000E+00  0.00000000E+00
  0.00000000E+00  0.00000000E+00  0.00000000E+00
  0.00000000E+00  0.00000000E+00  0.00000000E+00
  0.00000000E+00  0.00000000E+00  0.00000000E+00
  0.00000000E+00  0.00000000E+00  0.00000000E+00
  0.00000000E+00  0.00000000E+00  0.00000000E+00
  0.00000000E+00  0.00000000E+00  0.00000000E+00
  0.00000000E+00  0.00000000E+00  0.00000000E+00
  0.00000000E+00  0.00000000E+00  0.00000000E+00
  0.00000000E+00  0.00000000E+00  0.00000000E+00
