# Supplementary material for: High-Throughput Experimentation, Theoretical Modeling, and Human Intuition: Lessons Learned in Metal–Organic-Framework-Supported Catalyst Design
Source: ACS Cent Sci. 2023 Jan 26;9(2):266–76. doi: 10.1021/acscentsci.2c01422 (PMC9951283; doi:10.1021/acscentsci.2c01422)
Supplement: Supplementary file 2 — oc2c01422_si_002.zip [file oc2c01422_si_002.zip › DFT_SI/reaction_mechanisms/NP_DFT_reaction_mechanism/CONTCAR/NP-9_CONTCAR]

PDB File                                
   1.00000000000000     
    12.6110000610000004    0.0000000000000000    0.0000000000000000
     6.3055000305000002   10.9214464200000005    0.0000000000000000
     0.0000000000000000    0.0000000000000000   26.1779994965000000
   Cu   C    H 
    75     3     6
Selective dynamics
Direct
  0.0666629970345198  0.0666579976684076  0.1100540011999485   F   F   F
  0.2666470110541042  0.0666579976684076  0.1100540011999485   F   F   F
  0.4667110145269504  0.0666579976684076  0.1100540011999485   F   F   F
  0.6666949987312947  0.0666579976684076  0.1100540011999485   F   F   F
  0.8666790127508790  0.0666579976684076  0.1100540011999485   F   F   F
  0.0666679963466521  0.2666310071958407  0.1100540011999485   F   F   F
  0.2666530013265032  0.2666310071958407  0.1100540011999485   F   F   F
  0.4667159616624161  0.2666310071958407  0.1100540011999485   F   F   F
  0.6667000054972405  0.2666310071958407  0.1100540011999485   F   F   F
  0.8666840195961214  0.2666310071958407  0.1100540011999485   F   F   F
  0.0666280016572145  0.4666959941007534  0.1100540011999485   F   F   F
  0.2666909695262305  0.4666959941007534  0.1100540011999485   F   F   F
  0.4666760266034586  0.4666959941007534  0.1100540011999485   F   F   F
  0.6666600108078029  0.4666959941007534  0.1100540011999485   F   F   F
  0.8666440249066838  0.4666959941007534  0.1100540011999485   F   F   F
  0.0666330083993074  0.6666700243721024  0.1100540011999485   F   F   F
  0.2666969895107272  0.6666700243721024  0.1100540011999485   F   F   F
  0.4666809737943680  0.6666700243721024  0.1100540011999485   F   F   F
  0.6666649579987052  0.6666700243721024  0.1100540011999485   F   F   F
  0.8666489720182895  0.6666700243721024  0.1100540011999485   F   F   F
  0.0667179972339653  0.8666430115581676  0.1100540011999485   F   F   F
  0.2667019665306896  0.8666430115581676  0.1100540011999485   F   F   F
  0.4666859805502739  0.8666430115581676  0.1100540011999485   F   F   F
  0.6666700243850983  0.8666430115581676  0.1100540011999485   F   F   F
  0.8667340278579445  0.8666430115581676  0.1100540011999485   F   F   F
  0.9332337725257673  0.1333084876183506  0.1888777863270334   T   T   T
  0.1331790878324668  0.1332938733652185  0.1890620066097028   T   T   T
  0.3331378522749233  0.1332869734156930  0.1890593263552987   T   T   T
  0.5328346187006261  0.1334709285936881  0.1888140404218035   T   T   T
  0.7331575410604927  0.1333860974496801  0.1888098414287072   T   T   T
  0.9333608820161601  0.3330763327050832  0.1888625651690745   T   T   T
  0.1332854949947517  0.3331579904603998  0.1890850862227040   T   T   T
  0.3331664810275043  0.3330971873684945  0.1888871694085807   T   T   T
  0.5336949379378453  0.3343578861904319  0.1905545537166162   T   T   T
  0.7315135257833205  0.3342718094261272  0.1904296594310111   T   T   T
  0.9331704895595720  0.5332090411583223  0.1891922499396657   T   T   T
  0.1331789262226835  0.5331913081633246  0.1891254275470189   T   T   T
  0.3329298460169881  0.5333353905859468  0.1889865693770858   T   T   T
  0.5337223692646447  0.5318760187313103  0.1903403477211043   T   T   T
  0.7332400407979733  0.5333872938425799  0.1888627312626028   T   T   T
  0.9330040380085975  0.7334180861865960  0.1891253495578979   T   T   T
  0.1329800576654989  0.7333973336229533  0.1891877709343532   T   T   T
  0.3332930188160219  0.7333192957562389  0.1890733268249747   T   T   T
  0.5326940001973242  0.7336979009136897  0.1888625016163417   T   T   T
  0.7329642159415712  0.7332872091701859  0.1892971535966907   T   T   T
  0.9330616736704727  0.9334255917926484  0.1891064770821913   T   T   T
  0.1331990164342685  0.9332222847041081  0.1891134764519862   T   T   T
  0.3329623138225628  0.9336076811658955  0.1891543112367629   T   T   T
  0.5329846078039324  0.9332602623259589  0.1891462170275062   T   T   T
  0.7330079611360674  0.9333918469180276  0.1891195219499409   T   T   T
  0.9998104075657039  0.9998495958265394  0.2683927274844748   T   T   T
  0.1996444098444883  0.0000477801713998  0.2683040135106722   T   T   T
  0.3993697080393019  0.0002909363195442  0.2684517633850021   T   T   T
  0.5995548621805824  0.9997561608598247  0.2681705338476590   T   T   T
  0.7999869648941029  0.9994836186166651  0.2682202520230064   T   T   T
  0.9998979038827969  0.1998137979622072  0.2680771679702829   T   T   T
  0.1996889994340663  0.1999541566032690  0.2682822940413345   T   T   T
  0.3996198735111562  0.1999601720527480  0.2682291491166993   T   T   T
  0.0001083981559731  0.3998956712106647  0.2683699419196302   T   T   T
  0.1994660898530825  0.3999030488111472  0.2684198447905288   T   T   T
  0.9995965886604949  0.6002121636280719  0.2682787027212967   T   T   T
  0.1989611787407384  0.6002594841444733  0.2683276186400860   T   T   T
  0.8001093805016453  0.6001415681262827  0.2685071258274618   T   T   T
  0.9994971513792805  0.8001305175515441  0.2683569060240742   T   T   T
  0.1993966144123434  0.8002384279166392  0.2683761353392171   T   T   T
  0.3995382329876875  0.8003411157740103  0.2681643635911684   T   T   T
  0.5994023706025260  0.8003763927430612  0.2684998865606190   T   T   T
  0.7996223591114671  0.8000343424942713  0.2683981172634020   T   T   T
  0.3978036539600609  0.4001081413409437  0.2676882044611730   T   T   T
  0.3977010644112937  0.6010362084001599  0.2674702488619474   T   T   T
  0.6002624390065492  0.6015773438633261  0.2670555545708027   T   T   T
  0.8015301559053114  0.4002820094001081  0.2672501533478808   T   T   T
  0.8008428888229986  0.1988157935604136  0.2673731637445513   T   T   T
  0.5999860256733385  0.1981087233752703  0.2670543449488676   T   T   T
  0.5992745496621481  0.4002421842295476  0.2745310912234089   T   T   T
  0.5587770010097231  0.4696373150898481  0.3621104373872228   T   T   T
  0.6470623025755060  0.3506009116440580  0.3689934567090773   T   T   T
  0.6226613590237307  0.2518047184491792  0.3860115388875940   T   T   T
  0.5245220024647068  0.2816666796365155  0.3848298611560850   T   T   T
  0.6557749055534856  0.2258909790771852  0.4256099206370791   T   T   T
  0.6726710200322970  0.1677357151822605  0.3629638873041046   T   T   T
  0.4621225575533430  0.4989331414637164  0.3678192273800533   T   T   T
  0.7431209441086963  0.3276302324722664  0.3670103440107653   T   T   T
  0.5817797789754735  0.5419810433598684  0.3580831960471826   T   T   T
 
  0.00000000E+00  0.00000000E+00  0.00000000E+00
  0.00000000E+00  0.00000000E+00  0.00000000E+00
  0.00000000E+00  0.00000000E+00  0.00000000E+00
  0.00000000E+00  0.00000000E+00  0.00000000E+00
  0.00000000E+00  0.00000000E+00  0.00000000E+00
  0.00000000E+00  0.00000000E+00  0.00000000E+00
  0.00000000E+00  0.00000000E+00  0.00000000E+00
  0.00000000E+00  0.00000000E+00  0.00000000E+00
  0.00000000E+00  0.00000000E+00  0.00000000E+00
  0.00000000E+00  0.00000000E+00  0.00000000E+00
  0.00000000E+00  0.00000000E+00  0.00000000E+00
  0.00000000E+00  0.00000000E+00  0.00000000E+00
  0.00000000E+00  0.00000000E+00  0.00000000E+00
  0.00000000E+00  0.00000000E+00  0.00000000E+00
  0.00000000E+00  0.00000000E+00  0.00000000E+00
  0.00000000E+00  0.00000000E+00  0.00000000E+00
  0.00000000E+00  0.00000000E+00  0.00000000E+00
  0.00000000E+00  0.00000000E+00  0.00000000E+00
  0.00000000E+00  0.00000000E+00  0.00000000E+00
  0.00000000E+00  0.00000000E+00  0.00000000E+00
  0.00000000E+00  0.00000000E+00  0.00000000E+00
  0.00000000E+00  0.00000000E+00  0.00000000E+00
  0.00000000E+00  0.00000000E+00  0.00000000E+00
  0.00000000E+00  0.00000000E+00  0.00000000E+00
  0.00000000E+00  0.00000000E+00  0.00000000E+00
  0.00000000E+00  0.00000000E+00  0.00000000E+00
  0.00000000E+00  0.00000000E+00  0.00000000E+00
  0.00000000E+00  0.00000000E+00  0.00000000E+00
  0.00000000E+00  0.00000000E+00  0.00000000E+00
  0.00000000E+00  0.00000000E+00  0.00000000E+00
  0.00000000E+00  0.00000000E+00  0.00000000E+00
  0.00000000E+00  0.00000000E+00  0.00000000E+00
  0.00000000E+00  0.00000000E+00  0.00000000E+00
  0.00000000E+00  0.00000000E+00  0.00000000E+00
  0.00000000E+00  0.00000000E+00  0.00000000E+00
  0.00000000E+00  0.00000000E+00  0.00000000E+00
  0.00000000E+00  0.00000000E+00  0.00000000E+00
  0.00000000E+00  0.00000000E+00  0.00000000E+00
  0.00000000E+00  0.00000000E+00  0.00000000E+00
  0.00000000E+00  0.00000000E+00  0.00000000E+00
  0.00000000E+00  0.00000000E+00  0.00000000E+00
  0.00000000E+00  0.00000000E+00  0.00000000E+00
  0.00000000E+00  0.00000000E+00  0.00000000E+00
  0.00000000E+00  0.00000000E+00  0.00000000E+00
  0.00000000E+00  0.00000000E+00  0.00000000E+00
  0.00000000E+00  0.00000000E+00  0.00000000E+00
  0.00000000E+00  0.00000000E+00  0.00000000E+00
  0.00000000E+00  0.00000000E+00  0.00000000E+00
  0.00000000E+00  0.00000000E+00  0.00000000E+00
  0.00000000E+00  0.00000000E+00  0.00000000E+00
  0.00000000E+00  0.00000000E+00  0.00000000E+00
  0.00000000E+00  0.00000000E+00  0.00000000E+00
  0.00000000E+00  0.00000000E+00  0.00000000E+00
  0.00000000E+00  0.00000000E+00  0.00000000E+00
  0.00000000E+00  0.00000000E+00  0.00000000E+00
  0.00000000E+00  0.00000000E+00  0.00000000E+00
  0.00000000E+00  0.00000000E+00  0.00000000E+00
  0.00000000E+00  0.00000000E+00  0.00000000E+00
  0.00000000E+00  0.00000000E+00  0.00000000E+00
  0.00000000E+00  0.00000000E+00  0.00000000E+00
  0.00000000E+00  0.00000000E+00  0.00000000E+00
  0.00000000E+00  0.00000000E+00  0.00000000E+00
  0.00000000E+00  0.00000000E+00  0.00000000E+00
  0.00000000E+00  0.00000000E+00  0.00000000E+00
  0.00000000E+00  0.00000000E+00  0.00000000E+00
  0.00000000E+00  0.00000000E+00  0.00000000E+00
  0.00000000E+00  0.00000000E+00  0.00000000E+00
  0.00000000E+00  0.00000000E+00  0.00000000E+00
  0.00000000E+00  0.00000000E+00  0.00000000E+00
  0.00000000E+00  0.00000000E+00  0.00000000E+00
  0.00000000E+00  0.00000000E+00  0.00000000E+00
  0.00000000E+00  0.00000000E+00  0.00000000E+00
  0.00000000E+00  0.00000000E+00  0.00000000E+00
  0.00000000E+00  0.00000000E+00  0.00000000E+00
  0.00000000E+00  0.00000000E+00  0.00000000E+00
  0.00000000E+00  0.00000000E+00  0.00000000E+00
  0.00000000E+00  0.00000000E+00  0.00000000E+00
  0.00000000E+00  0.00000000E+00  0.00000000E+00
  0.00000000E+00  0.00000000E+00  0.00000000E+00
  0.00000000E+00  0.00000000E+00  0.00000000E+00
  0.00000000E+00  0.00000000E+00  0.00000000E+00
  0.00000000E+00  0.00000000E+00  0.00000000E+00
  0.00000000E+00  0.00000000E+00  0.00000000E+00
  0.00000000E+00  0.00000000E+00  0.00000000E+00
