# Supplementary material for: High-Throughput Experimentation, Theoretical Modeling, and Human Intuition: Lessons Learned in Metal–Organic-Framework-Supported Catalyst Design
Source: ACS Cent Sci. 2023 Jan 26;9(2):266–76. doi: 10.1021/acscentsci.2c01422 (PMC9951283; doi:10.1021/acscentsci.2c01422)
Supplement: Supplementary file 2 — oc2c01422_si_002.zip [file oc2c01422_si_002.zip › DFT_SI/reaction_mechanisms/SAC_DFT_reaction_mechanism/XYZ/S-2_d.xyz]

76

 C                -33.78702200  -25.09093400  -37.87710900
 C                -38.87155800  -21.46679200  -31.31807500
 C                -38.09104500  -26.07600300  -31.40298600
 C                -34.55923400  -20.74199500  -37.82379600
 C                -34.65056900  -20.76113800  -31.34825300
 C                -38.27594200  -25.87694600  -37.87884900
 C                -39.05461300  -21.55112600  -37.78783000
 C                -33.86802700  -25.35906700  -31.41110200
 H                -39.21569000  -23.85942300  -32.65884000
 H                -33.56356600  -22.92202000  -32.66869400
 H                -35.92257300  -26.15274100  -36.58267600
 H                -32.36945700  -22.96146400  -34.66886800
 H                -40.43177000  -23.75710800  -34.63689500
 H                -40.42287100  -25.85612000  -35.28614700
 H                -40.89470600  -22.47736900  -35.44888400
 H                -31.91471600  -24.20552900  -35.54576300
 H                -35.98707300  -27.40225300  -34.63664700
 H                -37.22234900  -27.87369300  -33.76184600
 H                -33.90455000  -27.39192700  -34.03467500
 H                -32.34442600  -20.86832600  -35.22656300
 O                -34.81380400  -24.46244600  -38.24431300
 O                -37.96569900  -22.25365300  -30.94500500
 O                -37.51891800  -25.03077400  -31.00562800
 O                -35.26592000  -21.70801300  -38.20687600
 O                -35.23181900  -21.81414200  -30.97259700
 O                -37.57827500  -24.89456900  -38.23401500
 O                -38.03131900  -22.15368300  -38.19275400
 O                -34.80459500  -24.62079500  -31.01408600
 O                -33.39147400  -25.26838900  -36.70047600
 O                -39.17674300  -21.16631100  -32.49932200
 O                -38.28321000  -26.43134800  -32.59180100
 O                -34.23733300  -20.44415000  -36.65329000
 O                -34.45333000  -20.37219700  -32.51755600
 O                -38.55197700  -26.22723600  -36.70360000
 O                -39.42383700  -21.37535900  -36.60293000
 O                -33.53133500  -25.58458600  -32.59862700
 O                -32.28640700  -23.97973300  -34.68267400
 O                -40.50003400  -22.74759900  -34.60913600
 O                -39.99491200  -25.33213900  -34.60009700
 O                -32.78641600  -21.43748400  -34.58844800
 O                -34.45114100  -26.95729900  -34.69835100
 O                -38.55074700  -19.73623000  -34.69602800
 O                -37.00104100  -27.49130100  -34.62180600
 O                -35.44480100  -19.22159700  -34.65383900
 O                -36.08288100  -25.38274400  -36.02765500
 O                -36.61743900  -21.89947000  -33.44697500
 O                -36.17775200  -24.81103800  -33.55759900
 O                -36.73651700  -21.29870900  -35.89775200
 O                -34.96994300  -23.11371300  -35.68694500
 O                -38.43398400  -23.71301300  -33.20152300
 O                -34.34777100  -23.06248000  -33.20921300
 O                -37.86868200  -23.58166200  -35.68419700
 Zr               -34.39274300  -24.87110100  -34.61536200
 Zr               -38.36387100  -21.87893500  -34.54831200
 Zr               -37.91787100  -25.38963400  -34.65343000
 Zr               -34.87600900  -21.29818400  -34.58033700
 Zr               -36.40171400  -23.30014000  -37.12540800
 Zr               -36.37649500  -23.39994200  -32.06212300
 H                -39.46666400  -20.98432200  -30.51119700
 H                -39.71415700  -21.12498000  -38.58182700
 H                -34.26983100  -20.10546200  -30.53259500
 H                -34.16858900  -20.08077800  -38.63380200
 H                -33.27275800  -25.86542000  -30.61931500
 H                -33.16260500  -25.52616500  -38.68905600
 H                -38.46691100  -26.76120000  -30.61058700
 H                -38.70105200  -26.50139800  -38.69571700
 Cu               -37.03689600  -19.40403200  -35.94081900
 C                -34.99105300  -17.38714500  -37.16016000
 H                -35.19794900  -16.57736200  -36.44846100
 H                -34.28015700  -18.07819200  -36.68607200
 H                -34.53550300  -16.95098600  -38.06043900
 H                -35.50337700  -18.85696900  -33.76440100
 H                -38.46816100  -19.31724500  -33.83043700
 C                -37.22533300  -18.66066500  -37.90136100
 H                -38.07733500  -19.04106000  -38.43937100
 C                -36.20293100  -18.08935300  -37.51821100
