# Supplementary material for: High-Throughput Experimentation, Theoretical Modeling, and Human Intuition: Lessons Learned in Metal–Organic-Framework-Supported Catalyst Design
Source: ACS Cent Sci. 2023 Jan 26;9(2):266–76. doi: 10.1021/acscentsci.2c01422 (PMC9951283; doi:10.1021/acscentsci.2c01422)
Supplement: Supplementary file 2 — oc2c01422_si_002.zip [file oc2c01422_si_002.zip › DFT_SI/reaction_mechanisms/SAC_DFT_reaction_mechanism/XYZ/S-6_d.xyz]

85

 C                -33.78702000  -25.09094000  -37.87711000
 C                -38.87158000  -21.46680000  -31.31807000
 C                -38.09103000  -26.07600000  -31.40299000
 C                -34.55914000  -20.74198000  -37.82379000
 C                -34.65055000  -20.76113000  -31.34825000
 C                -38.27595000  -25.87695000  -37.87885000
 C                -39.05470000  -21.55114000  -37.78783000
 C                -33.86804000  -25.35906000  -31.41111000
 H                -39.22185600  -23.87043200  -32.65674900
 H                -33.58363400  -22.90377300  -32.66302000
 H                -35.91911100  -26.15824100  -36.57802900
 H                -32.37928700  -22.93681400  -34.65244900
 H                -40.43896800  -23.78204500  -34.64028500
 H                -40.43147400  -25.86897200  -35.27438200
 H                -40.89977700  -22.52245300  -35.48489800
 H                -31.91573600  -24.16207600  -35.54817400
 H                -35.98685000  -27.39763800  -34.63530500
 H                -37.22444200  -27.87351600  -33.76564500
 H                -33.90042500  -27.39106300  -34.04158400
 H                -32.36064400  -20.84107200  -35.20187600
 O                -34.81555900  -24.46865400  -38.24730200
 O                -37.93465400  -22.22308900  -30.96598600
 O                -37.52392900  -25.02348400  -31.01330000
 O                -35.27988200  -21.70537800  -38.19683400
 O                -35.23223600  -21.81611700  -30.97981800
 O                -37.56795300  -24.90464600  -38.23679700
 O                -38.05240600  -22.18968200  -38.17624400
 O                -34.80923200  -24.62257200  -31.02009000
 O                -33.39197000  -25.26159500  -36.69885100
 O                -39.25093700  -21.22423900  -32.49061700
 O                -38.28658100  -26.43393200  -32.59021000
 O                -34.20363100  -20.47876200  -36.65058100
 O                -34.48340500  -20.35829000  -32.51996700
 O                -38.55531200  -26.22050700  -36.70192900
 O                -39.41487500  -21.33978700  -36.59587600
 O                -33.52232800  -25.57510500  -32.59822200
 O                -32.28949400  -23.95189600  -34.68192800
 O                -40.51764200  -22.76874300  -34.63225400
 O                -40.00077700  -25.33478900  -34.59792600
 O                -32.80292700  -21.40081000  -34.55451200
 O                -34.45140600  -26.95195000  -34.69861300
 O                -38.58589100  -19.74800900  -34.47593600
 O                -37.00092200  -27.48769300  -34.62351700
 O                -35.64614800  -19.25432200  -34.60726200
 O                -36.08106600  -25.38471400  -36.02821000
 O                -36.63560000  -21.92988300  -33.52304000
 O                -36.17820900  -24.81913700  -33.55880700
 O                -36.74095100  -21.28442600  -35.99732400
 O                -34.97096700  -23.11518200  -35.67580800
 O                -38.44742500  -23.71241300  -33.20674900
 O                -34.36133500  -23.04933500  -33.21179900
 O                -37.86605800  -23.57679900  -35.67626300
 Zr               -34.38660200  -24.86552200  -34.61514400
 Zr               -38.40499200  -21.87487600  -34.54696900
 Zr               -37.92031300  -25.38732400  -34.65617900
 Zr               -34.88454600  -21.27976900  -34.60440200
 Zr               -36.39279000  -23.32916600  -37.12214300
 Zr               -36.37465300  -23.40154700  -32.08246700
 H                -39.43108000  -20.96133000  -30.50004900
 H                -39.70405800  -21.11815000  -38.58194900
 H                -34.24521500  -20.12032800  -30.53365400
 H                -34.18463800  -20.07245700  -38.62765400
 H                -33.27952100  -25.86942200  -30.61741800
 H                -33.15960100  -25.52642600  -38.68608400
 H                -38.45744600  -26.76057300  -30.60606200
 H                -38.70817500  -26.49982000  -38.69286800
 Cu               -37.32400100  -18.77837200  -35.62365400
 C                -36.17560600  -16.53369400  -36.79625600
 H                -35.68626000  -15.55965500  -36.66100200
 H                -37.13744900  -16.50930700  -36.26717500
 H                -35.53290500  -17.30135000  -36.34349800
 H                -35.55133300  -18.85642700  -33.73444800
 H                -38.81530500  -19.43953100  -33.59284800
 C                -37.63076500  -17.27191100  -38.66182400
 H                -37.66333400  -17.41404900  -39.72184100
 H                -36.92380600  -20.72936100  -36.75894500
 C                -36.42398000  -16.84781800  -38.26255600
 H                -35.70127300  -16.79668600  -39.04994400
 C                -40.10461700  -17.74331600  -35.69601100
 H                -40.41754900  -18.60073700  -35.08494100
 H                -39.91225800  -16.89667400  -35.02380600
 H                -40.93311400  -17.48831000  -36.37122500
 C                -38.79000600  -17.73853600  -37.79647900
 H                -39.67030700  -17.81323600  -38.40012600
 C                -38.84440700  -18.04073500  -36.49213400
