# Supplementary material for: High-Throughput Experimentation, Theoretical Modeling, and Human Intuition: Lessons Learned in Metal–Organic-Framework-Supported Catalyst Design
Source: ACS Cent Sci. 2023 Jan 26;9(2):266–76. doi: 10.1021/acscentsci.2c01422 (PMC9951283; doi:10.1021/acscentsci.2c01422)
Supplement: Supplementary file 2 — oc2c01422_si_002.zip [file oc2c01422_si_002.zip › DFT_SI/reaction_mechanisms/SAC_DFT_reaction_mechanism/XYZ/S-4_d.xyz]

78

 C                -33.78702800  -25.09095600  -37.87707500
 C                -38.87180000  -21.46685100  -31.31800300
 C                -38.09100000  -26.07597500  -31.40297800
 C                -34.55904900  -20.74195100  -37.82384600
 C                -34.65035600  -20.76114400  -31.34826200
 C                -38.27591200  -25.87692200  -37.87883200
 C                -39.05479300  -21.55114800  -37.78787200
 C                -33.86807200  -25.35905300  -31.41113100
 H                -39.21209300  -23.86021000  -32.65140300
 H                -33.56997300  -22.91620800  -32.66723900
 H                -35.92063200  -26.15794800  -36.57808300
 H                -32.35582100  -22.96019900  -34.67037300
 H                -40.44584800  -23.76371200  -34.62991500
 H                -40.43638500  -25.85565500  -35.27418300
 H                -40.91424500  -22.49007100  -35.45142800
 H                -31.90135500  -24.20181300  -35.54583700
 H                -35.99196800  -27.39506600  -34.63477000
 H                -37.23056300  -27.86841500  -33.76595400
 H                -33.90395900  -27.38902600  -34.03894800
 H                -32.33377900  -20.83915700  -35.21367500
 O                -34.81557200  -24.46768300  -38.24711400
 O                -37.94274400  -22.23323000  -30.96688800
 O                -37.52047600  -25.02492600  -31.01480500
 O                -35.29728900  -21.69359900  -38.19457700
 O                -35.25221300  -21.80724200  -30.98836000
 O                -37.57381300  -24.89924400  -38.23724900
 O                -38.01694600  -22.14334200  -38.17716800
 O                -34.80507900  -24.61496400  -31.02341800
 O                -33.39396600  -25.26523800  -36.69913400
 O                -39.23115900  -21.20000000  -32.49239700
 O                -38.29089100  -26.43030900  -32.59109700
 O                -34.24087000  -20.44069700  -36.65340400
 O                -34.41142400  -20.38682500  -32.51497400
 O                -38.55456300  -26.21882600  -36.70202000
 O                -39.43435200  -21.39549200  -36.60048300
 O                -33.52476200  -25.58125100  -32.59810200
 O                -32.27950900  -23.97498500  -34.68574200
 O                -40.52198000  -22.75218900  -34.60747100
 O                -40.00104600  -25.32280500  -34.59974100
 O                -32.77868600  -21.42043600  -34.58757200
 O                -34.45200900  -26.95122200  -34.69938500
 O                -38.58439100  -19.74124700  -34.54616200
 O                -37.00544600  -27.48249600  -34.62342700
 O                -35.44344700  -19.20781600  -34.54612900
 O                -36.08216800  -25.38323700  -36.02980800
 O                -36.61936300  -21.91809600  -33.52851500
 O                -36.17636500  -24.81520900  -33.56236300
 O                -36.75607300  -21.24255600  -35.96346900
 O                -34.96989000  -23.10632400  -35.68671200
 O                -38.44152800  -23.70263900  -33.20703000
 O                -34.34616100  -23.05385500  -33.22015900
 O                -37.85928000  -23.56986200  -35.67505200
 Zr               -34.38789100  -24.86696300  -34.61841800
 Zr               -38.41107500  -21.85738600  -34.54582500
 Zr               -37.92357300  -25.38070500  -34.65564100
 Zr               -34.85403900  -21.28425200  -34.59792400
 Zr               -36.39788500  -23.33096400  -37.12179500
 Zr               -36.37612700  -23.39617500  -32.08804500
 H                -39.44162100  -20.97422100  -30.49976400
 H                -39.70660100  -21.12454300  -38.58220500
 H                -34.28894700  -20.10360600  -30.52627300
 H                -34.13778200  -20.10966400  -38.63696300
 H                -33.28215000  -25.86959800  -30.61576800
 H                -33.15821100  -25.52340200  -38.68656500
 H                -38.45589700  -26.76161600  -30.60648100
 H                -38.70244300  -26.50343400  -38.69280400
 Cu               -37.10795000  -18.75274200  -35.44527500
 C                -35.92739600  -17.49624900  -38.22421400
 H                -35.69458000  -16.42716800  -38.35212400
 H                -35.36924300  -17.85538200  -37.34467400
 H                -35.51779600  -17.99955900  -39.11382600
 H                -35.18212000  -18.80129300  -33.71288100
 H                -38.92270500  -19.37958400  -33.71943400
 C                -38.04311800  -18.18680800  -37.02495200
 H                -39.13271500  -18.32139700  -37.01425100
 H                -36.93354300  -20.65431100  -36.71001700
 C                -37.39687900  -17.71902800  -38.09829200
 H                -37.98642700  -17.44423300  -38.99026300
