# Supplementary material for: High-Throughput Experimentation, Theoretical Modeling, and Human Intuition: Lessons Learned in Metal–Organic-Framework-Supported Catalyst Design
Source: ACS Cent Sci. 2023 Jan 26;9(2):266–76. doi: 10.1021/acscentsci.2c01422 (PMC9951283; doi:10.1021/acscentsci.2c01422)
Supplement: Supplementary file 2 — oc2c01422_si_002.zip [file oc2c01422_si_002.zip › DFT_SI/reaction_mechanisms/SAC_DFT_reaction_mechanism/XYZ/S-3_s.xyz]

77

 C                -33.78701600  -25.09092700  -37.87711100
 C                -38.87188400  -21.46675500  -31.31793200
 C                -38.09102300  -26.07597200  -31.40300500
 C                -34.55916200  -20.74200900  -37.82385800
 C                -34.65041900  -20.76119900  -31.34830300
 C                -38.27587300  -25.87692400  -37.87875200
 C                -39.05462500  -21.55112900  -37.78784800
 C                -33.86800800  -25.35908500  -31.41119100
 H                -39.21308800  -23.86098200  -32.64950900
 H                -33.57094100  -22.91750700  -32.66393300
 H                -35.92425200  -26.15759400  -36.57736100
 H                -32.36171400  -22.95646800  -34.66870700
 H                -40.43689900  -23.75548300  -34.63083500
 H                -40.43861200  -25.84862900  -35.27437700
 H                -40.89789600  -22.49024500  -35.46494500
 H                -31.90703800  -24.19667700  -35.54763800
 H                -35.99558400  -27.39201900  -34.63531000
 H                -37.23335900  -27.86202300  -33.76419600
 H                -33.90918800  -27.38947400  -34.03713200
 H                -32.33279400  -20.84331000  -35.21162100
 O                -34.81504900  -24.46736600  -38.24730500
 O                -37.94344500  -22.23251600  -30.96558800
 O                -37.52054900  -25.02595000  -31.01249800
 O                -35.29573600  -21.69461900  -38.19842900
 O                -35.24985100  -21.80830700  -30.98626100
 O                -37.57303000  -24.90026800  -38.23745100
 O                -38.02830200  -22.15489500  -38.17858800
 O                -34.80541800  -24.61734900  -31.02095000
 O                -33.39423400  -25.26792500  -36.69957300
 O                -39.23111400  -21.19674200  -32.49112500
 O                -38.29376300  -26.42830800  -32.59092000
 O                -34.22986800  -20.45008700  -36.65589100
 O                -34.41708000  -20.38307800  -32.51443200
 O                -38.55829000  -26.21731200  -36.70220900
 O                -39.42703700  -21.36230100  -36.60196200
 O                -33.52545900  -25.58179300  -32.59796300
 O                -32.28090600  -23.97263600  -34.68501100
 O                -40.51497600  -22.74357800  -34.61460300
 O                -40.00497100  -25.31743300  -34.59760700
 O                -32.77859300  -21.42155300  -34.58364000
 O                -34.45502600  -26.95221600  -34.69967900
 O                -38.57570400  -19.73783100  -34.54116900
 O                -37.00922000  -27.48032400  -34.62376700
 O                -35.49603700  -19.24717300  -34.56270000
 O                -36.08439800  -25.38270700  -36.02907000
 O                -36.61915400  -21.92304200  -33.51955700
 O                -36.17778400  -24.81767300  -33.56025600
 O                -36.74288300  -21.27810500  -35.96945600
 O                -34.96593800  -23.11281400  -35.68360200
 O                -38.44237100  -23.70078400  -33.20395100
 O                -34.34788700  -23.05541900  -33.21556500
 O                -37.86654400  -23.56904600  -35.67603800
 Zr               -34.38795500  -24.86599000  -34.61669800
 Zr               -38.39902500  -21.84674000  -34.53909100
 Zr               -37.92569600  -25.37529500  -34.65569800
 Zr               -34.85811800  -21.27652200  -34.59441300
 Zr               -36.39337100  -23.33140600  -37.11455800
 Zr               -36.37449100  -23.39876000  -32.08550700
 H                -39.44340000  -20.97601500  -30.49921600
 H                -39.71128500  -21.13286400  -38.58612600
 H                -34.28594600  -20.10496700  -30.52625100
 H                -34.15488300  -20.09637900  -38.63659300
 H                -33.27972600  -25.86849300  -30.61650900
 H                -33.15746500  -25.52205000  -38.68706800
 H                -38.45405700  -26.76375500  -30.60713700
 H                -38.70068900  -26.50517200  -38.69271800
 Cu               -37.15038800  -18.66572000  -35.47705400
 C                -39.57007900  -17.89339700  -37.14839800
 H                -39.95557000  -18.88150700  -36.86265500
 H                -40.05950600  -17.15742200  -36.49555000
 H                -39.86501500  -17.67466900  -38.18503400
 H                -35.28667900  -18.83593900  -33.71774100
 H                -38.87107800  -19.42306800  -33.67983000
 C                -36.89412500  -17.61867000  -37.11537900
 H                -35.95398300  -17.26851500  -37.51796300
 C                -38.12318400  -17.82886300  -36.99596100
 H                -36.87128100  -20.62058300  -36.66246500
