# Supplementary material for: High-Throughput Experimentation, Theoretical Modeling, and Human Intuition: Lessons Learned in Metal–Organic-Framework-Supported Catalyst Design
Source: ACS Cent Sci. 2023 Jan 26;9(2):266–76. doi: 10.1021/acscentsci.2c01422 (PMC9951283; doi:10.1021/acscentsci.2c01422)
Supplement: Supplementary file 2 — oc2c01422_si_002.zip [file oc2c01422_si_002.zip › DFT_SI/reaction_mechanisms/SAC_DFT_reaction_mechanism/XYZ/S-1_d.xyz]

69

 C                -33.78707000  -25.09093300  -37.87705500
 C                -38.87187700  -21.46686000  -31.31810800
 C                -38.09092900  -26.07597300  -31.40302200
 C                -34.55883700  -20.74191200  -37.82381000
 C                -34.65023700  -20.76113200  -31.34821300
 C                -38.27593200  -25.87692700  -37.87879200
 C                -39.05500700  -21.55121300  -37.78785900
 C                -33.86812200  -25.35905000  -31.41114100
 H                -39.22016900  -23.85108000  -32.68283300
 H                -33.56248900  -22.91064400  -32.69091300
 H                -35.92407700  -26.16558500  -36.56759500
 H                -32.36466400  -22.94565600  -34.66936300
 H                -40.45330300  -23.73060900  -34.63276600
 H                -40.42235100  -25.83382900  -35.28768700
 H                -40.90993700  -22.44561800  -35.43805700
 H                -31.90398400  -24.19172500  -35.54347200
 H                -35.99821800  -27.38739600  -34.63063500
 H                -37.24433000  -27.85524300  -33.76851400
 H                -33.90855000  -27.37572700  -34.03388700
 H                -32.34964900  -20.85290700  -35.22303700
 O                -34.81466200  -24.47160700  -38.26036500
 O                -37.96549200  -22.25319200  -30.95043800
 O                -37.52264600  -25.02683600  -31.00860800
 O                -35.31640500  -21.69016400  -38.18052800
 O                -35.22116100  -21.81908800  -30.97390500
 O                -37.57241700  -24.90365100  -38.25057200
 O                -38.00214300  -22.13720700  -38.15470100
 O                -34.80217400  -24.61557200  -31.01691200
 O                -33.40014400  -25.25021500  -36.69651800
 O                -39.18947300  -21.16768200  -32.49679200
 O                -38.29008400  -26.42260800  -32.59427100
 O                -34.18115700  -20.48942300  -36.66587000
 O                -34.46465900  -20.36668600  -32.51961300
 O                -38.55606600  -26.20210700  -36.69925400
 O                -39.47020400  -21.42899700  -36.61483900
 O                -33.53098200  -25.57850500  -32.60083700
 O                -32.29510400  -23.96491400  -34.68951900
 O                -40.51949700  -22.72301000  -34.59764900
 O                -39.98926300  -25.30239800  -34.61066800
 O                -32.78283700  -21.42522900  -34.58019000
 O                -34.45670000  -26.94169900  -34.69688300
 O                -38.86570500  -19.69642200  -34.65024400
 O                -37.01158000  -27.46962100  -34.62429600
 O                -35.20041900  -19.08818600  -34.66688500
 O                -36.08343600  -25.37853900  -36.03633800
 O                -36.62228900  -21.87381600  -33.43345900
 O                -36.17842200  -24.79980200  -33.56064500
 O                -36.78809900  -21.01685700  -35.77191700
 O                -35.01493500  -23.09042100  -35.69880200
 O                -38.43385900  -23.69707100  -33.21713800
 O                -34.35014100  -23.05455200  -33.22595500
 O                -37.82481700  -23.53474900  -35.68991900
 Zr               -34.39766400  -24.85978900  -34.62070600
 Zr               -38.37820900  -21.86186500  -34.56493900
 Zr               -37.91523700  -25.36375000  -34.65820000
 Zr               -34.86837900  -21.30622600  -34.60734100
 Zr               -36.39825100  -23.31638700  -37.17841200
 Zr               -36.37761200  -23.38963300  -32.06546300
 H                -39.45877000  -20.98092700  -30.50733700
 H                -39.67793400  -21.11366300  -38.59869500
 H                -34.26905600  -20.10506600  -30.53358600
 H                -34.18616700  -20.08800100  -38.64201600
 H                -33.27835900  -25.87272200  -30.62063500
 H                -33.15576300  -25.53212600  -38.67942400
 H                -38.45495900  -26.76809800  -30.61180900
 H                -38.70120100  -26.51271700  -38.68591900
 Cu               -37.04401700  -19.29834200  -34.90446400
 H                -34.97546500  -18.74387800  -33.79087800
 H                -39.20829600  -19.41603200  -33.79016200
