# Supplementary material for: High-Throughput Experimentation, Theoretical Modeling, and Human Intuition: Lessons Learned in Metal–Organic-Framework-Supported Catalyst Design
Source: ACS Cent Sci. 2023 Jan 26;9(2):266–76. doi: 10.1021/acscentsci.2c01422 (PMC9951283; doi:10.1021/acscentsci.2c01422)
Supplement: Supplementary file 2 — oc2c01422_si_002.zip [file oc2c01422_si_002.zip › DFT_SI/reaction_mechanisms/SAC_DFT_reaction_mechanism/XYZ/S-56_d.xyz]

85

 C                -33.78701200  -25.09093100  -37.87714700
 C                -38.87108800  -21.46671800  -31.31809100
 C                -38.09104900  -26.07600700  -31.40301800
 C                -34.55919300  -20.74196900  -37.82372200
 C                -34.65092800  -20.76111000  -31.34817900
 C                -38.27602200  -25.87696500  -37.87892400
 C                -39.05465500  -21.55123400  -37.78783900
 C                -33.86806200  -25.35906400  -31.41108000
 H                -39.21150400  -23.86227200  -32.65271300
 H                -33.57244000  -22.91535800  -32.66800100
 H                -35.92240200  -26.15381500  -36.58037300
 H                -32.37130400  -22.94501500  -34.66739600
 H                -40.44107800  -23.75464800  -34.62923700
 H                -40.43324500  -25.85049400  -35.27900100
 H                -40.89594900  -22.48821700  -35.46314200
 H                -31.91312800  -24.18135300  -35.55102300
 H                -35.99281000  -27.38890500  -34.63574200
 H                -37.22983300  -27.85636500  -33.76282400
 H                -33.90729400  -27.38129400  -34.03372000
 H                -32.35892500  -20.85298200  -35.23980100
 O                -34.81335300  -24.46480300  -38.24772700
 O                -37.93936600  -22.22986300  -30.96627700
 O                -37.52174300  -25.02561900  -31.01137700
 O                -35.29638500  -21.69105200  -38.20100800
 O                -35.24295400  -21.81070200  -30.98514000
 O                -37.57641800  -24.89796900  -38.23822800
 O                -38.02039400  -22.14367200  -38.18243700
 O                -34.80524500  -24.61771800  -31.01967200
 O                -33.39128100  -25.26281400  -36.69948200
 O                -39.24407400  -21.20871500  -32.48831000
 O                -38.29063000  -26.42924900  -32.59096100
 O                -34.22138200  -20.45628400  -36.65640400
 O                -34.42325800  -20.37738900  -32.51411000
 O                -38.55676600  -26.21828000  -36.70237200
 O                -39.43882700  -21.39388800  -36.60409900
 O                -33.52428200  -25.57843200  -32.59823100
 O                -32.28494600  -23.96101900  -34.68656100
 O                -40.51960600  -22.74427200  -34.61028000
 O                -40.00153200  -25.32110100  -34.59962700
 O                -32.78877200  -21.41007700  -34.58222000
 O                -34.45135800  -26.94803000  -34.70034700
 O                -38.61061300  -19.75534900  -34.54163100
 O                -37.00607000  -27.47844400  -34.62419300
 O                -35.43654200  -19.20697700  -34.57377200
 O                -36.08274800  -25.37924500  -36.03176500
 O                -36.62057600  -21.91499000  -33.50687800
 O                -36.17639400  -24.81637900  -33.56097300
 O                -36.74747700  -21.25024100  -35.94890900
 O                -34.97266000  -23.10542800  -35.68664500
 O                -38.43975700  -23.70295600  -33.20587600
 O                -34.35080400  -23.05308300  -33.21750200
 O                -37.85914600  -23.56537900  -35.67790900
 Zr               -34.38995100  -24.86159200  -34.62021200
 Zr               -38.40190200  -21.84541900  -34.54120400
 Zr               -37.92316900  -25.37289800  -34.65907700
 Zr               -34.87400200  -21.27876200  -34.59667200
 Zr               -36.40092100  -23.31703900  -37.12183300
 Zr               -36.37615100  -23.39876600  -32.08533500
 H                -39.43326100  -20.96814300  -30.49725300
 H                -39.70527300  -21.12204400  -38.58486500
 H                -34.28588600  -20.10481800  -30.52578700
 H                -34.15236300  -20.09725900  -38.63635900
 H                -33.28087900  -25.87125800  -30.61718000
 H                -33.16108700  -25.52906200  -38.68634600
 H                -38.45580900  -26.76334600  -30.60737200
 H                -38.69927600  -26.50658700  -38.69271300
 Cu               -37.17073000  -18.47402500  -35.23216100
 C                -35.45413300  -17.59839200  -37.88004900
 H                -34.77490800  -17.74673000  -38.72845200
 H                -35.56717200  -16.50985900  -37.74212100
 H                -34.95930500  -17.99105900  -36.97719400
 H                -35.13549000  -18.83277800  -33.73785000
 H                -39.03702600  -19.45453400  -33.73153500
 C                -37.74824000  -18.34203000  -37.17496300
 H                -38.76369200  -18.70772600  -37.36675600
 H                -36.89870500  -20.51987700  -36.56533000
 C                -36.78952500  -18.23165500  -38.10312800
 H                -36.99921500  -18.61813400  -39.11477300
 C                -35.51329700  -15.81932300  -34.73601100
 H                -35.47519000  -15.90160200  -33.63993200
 H                -34.66830400  -16.40689400  -35.13357000
 H                -35.33717400  -14.76185200  -34.98753300
 C                -37.83863200  -16.67182600  -35.82061300
 H                -38.86928800  -16.43009400  -36.06286900
 C                -36.78408100  -16.27466700  -35.25307600
