# Supplementary material for: High-Throughput Experimentation, Theoretical Modeling, and Human Intuition: Lessons Learned in Metal–Organic-Framework-Supported Catalyst Design
Source: ACS Cent Sci. 2023 Jan 26;9(2):266–76. doi: 10.1021/acscentsci.2c01422 (PMC9951283; doi:10.1021/acscentsci.2c01422)
Supplement: Supplementary file 2 — oc2c01422_si_002.zip [file oc2c01422_si_002.zip › DFT_SI/reaction_mechanisms/SAC_DFT_reaction_mechanism/XYZ/S-5_d.xyz]

85

 C                -33.78701100  -25.09093700  -37.87713300
 C                -38.87138600  -21.46677200  -31.31806500
 C                -38.09103800  -26.07599200  -31.40297700
 C                -34.55919100  -20.74199900  -37.82380300
 C                -34.65075300  -20.76116000  -31.34822100
 C                -38.27596600  -25.87694300  -37.87886300
 C                -39.05463800  -21.55114100  -37.78783600
 C                -33.86802600  -25.35905500  -31.41110300
 H                -39.21395800  -23.86644700  -32.64889900
 H                -33.57343800  -22.91441100  -32.66716400
 H                -35.91914000  -26.15718300  -36.57799900
 H                -32.37250000  -22.94465500  -34.67399400
 H                -40.44443600  -23.76348000  -34.62206200
 H                -40.43681300  -25.85760700  -35.27480800
 H                -40.90846900  -22.49773400  -35.45222100
 H                -31.91236600  -24.18361200  -35.55030300
 H                -35.98930600  -27.39257100  -34.63503200
 H                -37.22511800  -27.86606900  -33.76356900
 H                -33.90157600  -27.38270500  -34.03720100
 H                -32.35664400  -20.83770000  -35.23769100
 O                -34.81581400  -24.46873600  -38.24731400
 O                -37.94482300  -22.23504400  -30.96438100
 O                -37.52144500  -25.02561400  -31.01230600
 O                -35.28239800  -21.69934200  -38.19575700
 O                -35.24988200  -21.80755300  -30.98601600
 O                -37.57599700  -24.89830000  -38.23787400
 O                -38.02079700  -22.14439800  -38.18656200
 O                -34.80575700  -24.61764700  -31.02087000
 O                -33.39089200  -25.26157300  -36.69935100
 O                -39.22546400  -21.19318900  -32.49217600
 O                -38.28937600  -26.43140400  -32.59044800
 O                -34.27077200  -20.40795000  -36.65121700
 O                -34.42582400  -20.37881100  -32.51538100
 O                -38.55460200  -26.22033800  -36.70261100
 O                -39.43997900  -21.41894700  -36.59880000
 O                -33.52273700  -25.57715400  -32.59820200
 O                -32.28454700  -23.95886600  -34.68705000
 O                -40.52490300  -22.75297000  -34.60207800
 O                -40.00304300  -25.32916800  -34.59597700
 O                -32.79781700  -21.40346500  -34.59592000
 O                -34.44830900  -26.94807400  -34.70075400
 O                -38.51643900  -19.74161500  -34.55306500
 O                -37.00238200  -27.48358100  -34.62313800
 O                -35.52906800  -19.24379500  -34.54477300
 O                -36.08248000  -25.38269900  -36.03002900
 O                -36.62452900  -21.93005900  -33.52169100
 O                -36.17639100  -24.81971000  -33.55973800
 O                -36.76102800  -21.27753000  -35.97834300
 O                -34.97001400  -23.10531700  -35.68830900
 O                -38.44371500  -23.70511000  -33.20372600
 O                -34.35103500  -23.05171300  -33.21787400
 O                -37.86316100  -23.57686500  -35.67267700
 Zr               -34.39033200  -24.86207300  -34.61871300
 Zr               -38.41206500  -21.85020300  -34.54758900
 Zr               -37.92520000  -25.38083500  -34.65478500
 Zr               -34.88294400  -21.28109400  -34.59416700
 Zr               -36.40585700  -23.32941000  -37.11840800
 Zr               -36.37892800  -23.40046800  -32.08589300
 H                -39.44450800  -20.97689000  -30.50003400
 H                -39.70447100  -21.10947900  -38.57573500
 H                -34.27815300  -20.10853500  -30.52677600
 H                -34.11194900  -20.12726900  -38.63796000
 H                -33.28206300  -25.87191200  -30.61690100
 H                -33.15941800  -25.52642000  -38.68638200
 H                -38.45719900  -26.76169900  -30.60673400
 H                -38.70129800  -26.50426500  -38.69314900
 Cu               -37.12623400  -18.63325600  -35.57282300
 C                -36.43572300  -18.23040800  -38.85345200
 H                -36.24057400  -17.27512800  -39.36742200
 H                -35.73850700  -18.30038100  -38.00415100
 H                -36.17840800  -19.02592400  -39.57126500
 H                -35.36797300  -18.86078400  -33.67587600
 H                -38.80299900  -19.38826500  -33.70361900
 C                -38.27686900  -18.45901800  -37.14233900
 H                -39.34793700  -18.55180400  -36.91562200
 H                -36.96448600  -20.63374900  -36.67227900
 C                -37.85201000  -18.34067900  -38.40462100
 H                -38.59781100  -18.32897600  -39.21892400
 C                -34.09583200  -16.99869400  -35.98642900
 H                -34.01319000  -18.05024000  -36.30222800
 H                -33.59403800  -16.36164200  -36.72878900
 H                -33.55566500  -16.90380100  -35.03433000
 C                -36.65691800  -16.30449000  -35.74484100
 H                -37.63980200  -15.87456600  -35.69760900
 C                -35.47863100  -16.61216100  -35.84523500
