# Supplementary material for: High-Throughput Experimentation, Theoretical Modeling, and Human Intuition: Lessons Learned in Metal–Organic-Framework-Supported Catalyst Design
Source: ACS Cent Sci. 2023 Jan 26;9(2):266–76. doi: 10.1021/acscentsci.2c01422 (PMC9951283; doi:10.1021/acscentsci.2c01422)
Supplement: Supplementary file 2 — oc2c01422_si_002.zip [file oc2c01422_si_002.zip › DFT_SI/reaction_mechanisms/SAC_DFT_reaction_mechanism/XYZ/S-7_d.xyz]

85

 C                -33.78702000  -25.09094000  -37.87711000
 C                -38.87158000  -21.46680000  -31.31807000
 C                -38.09103000  -26.07600000  -31.40299000
 C                -34.55914000  -20.74198000  -37.82379000
 C                -34.65055000  -20.76113000  -31.34825000
 C                -38.27595000  -25.87695000  -37.87885000
 C                -39.05470000  -21.55114000  -37.78783000
 C                -33.86804000  -25.35906000  -31.41111000
 H                -39.20775100  -23.84338900  -32.65784900
 H                -33.55556700  -22.92938500  -32.67447000
 H                -35.93762800  -26.15056500  -36.58809400
 H                -32.36079800  -22.98596600  -34.68086700
 H                -40.42414800  -23.72452500  -34.62613300
 H                -40.42998200  -25.82776200  -35.28802500
 H                -40.87068400  -22.45166600  -35.44845100
 H                -31.91457700  -24.23705500  -35.54958500
 H                -36.00854700  -27.40400800  -34.63782600
 H                -37.24580400  -27.86278000  -33.76126400
 H                -33.92561000  -27.40775700  -34.02630600
 H                -32.34180800  -20.88399200  -35.24643100
 O                -34.81379300  -24.46095900  -38.24021300
 O                -37.96875600  -22.25675900  -30.94607200
 O                -37.51740000  -25.03191300  -31.00440000
 O                -35.27062900  -21.70670000  -38.20542000
 O                -35.23001700  -21.81436400  -30.96879300
 O                -37.57844700  -24.89361800  -38.23306200
 O                -38.02111100  -22.14038200  -38.18625300
 O                -34.80288700  -24.61888900  -31.01454100
 O                -33.39693500  -25.28887500  -36.70129800
 O                -39.16764200  -21.14592200  -32.49564000
 O                -38.29306000  -26.42380000  -32.59215000
 O                -34.25158400  -20.42811600  -36.65580600
 O                -34.43632800  -20.38664800  -32.51898800
 O                -38.56299700  -26.21924400  -36.70370400
 O                -39.43964100  -21.38145800  -36.60929100
 O                -33.53758500  -25.59678600  -32.59798700
 O                -32.28169700  -24.00465500  -34.68622700
 O                -40.49265300  -22.71635900  -34.59929500
 O                -40.00018300  -25.31034800  -34.59824100
 O                -32.77684300  -21.46085000  -34.61020300
 O                -34.46443000  -26.97262900  -34.69594500
 O                -38.64812600  -19.72389800  -34.70884000
 O                -37.02221000  -27.48576900  -34.62297700
 O                -35.37168100  -19.22214900  -34.64622300
 O                -36.09067500  -25.38432800  -36.02605300
 O                -36.60462200  -21.88765300  -33.43495900
 O                -36.17875800  -24.81049400  -33.55887000
 O                -36.73897100  -21.24920200  -35.88054500
 O                -34.95420700  -23.12938900  -35.69296400
 O                -38.42721900  -23.69667200  -33.20200800
 O                -34.34052400  -23.07640600  -33.21200500
 O                -37.86491100  -23.56477900  -35.68143100
 Zr               -34.39361600  -24.88769900  -34.61805600
 Zr               -38.34735000  -21.84356900  -34.54874700
 Zr               -37.92441700  -25.37384800  -34.65500300
 Zr               -34.86569900  -21.33199600  -34.59061900
 Zr               -36.40215800  -23.29115100  -37.11439200
 Zr               -36.37487100  -23.39912000  -32.06378800
 H                -39.47503500  -20.99786200  -30.50857700
 H                -39.72164100  -21.15019500  -38.58927600
 H                -34.28707300  -20.09336400  -30.53402300
 H                -34.14883000  -20.09725700  -38.63786700
 H                -33.26748600  -25.85752800  -30.61800300
 H                -33.15572900  -25.51061700  -38.69226500
 H                -38.45930000  -26.76644900  -30.61134900
 H                -38.69087500  -26.50839200  -38.69578300
 Cu               -36.96305400  -19.36033600  -35.85687700
 C                -39.63689900  -18.28553900  -37.81590600
 H                -40.51094900  -18.54920900  -38.42298500
 H                -39.75533100  -18.79441000  -36.84087300
 H                -39.67401400  -17.20219600  -37.62132800
 H                -35.56593400  -18.92081700  -33.75013800
 H                -38.77651600  -19.29336900  -33.85637100
 C                -37.09641900  -18.36765700  -38.13014100
 H                -36.30696700  -18.75769300  -38.77799300
 H                -38.44261900  -17.24879600  -35.92617200
 C                -38.37335300  -18.68540600  -38.48143600
 H                -38.45871000  -19.32184200  -39.36838900
 C                -36.77184800  -16.35072300  -34.81266000
 H                -37.09527100  -15.29843300  -34.85060400
 H                -37.12233100  -16.73479800  -33.84330900
 H                -35.67545500  -16.37590900  -34.82045800
 C                -36.62674000  -17.57450500  -37.00804500
 H                -35.54467100  -17.39863800  -36.97712400
 C                -37.35788100  -17.11648700  -35.93926400
