# Supplementary material for: High-Throughput Experimentation, Theoretical Modeling, and Human Intuition: Lessons Learned in Metal–Organic-Framework-Supported Catalyst Design
Source: ACS Cent Sci. 2023 Jan 26;9(2):266–76. doi: 10.1021/acscentsci.2c01422 (PMC9951283; doi:10.1021/acscentsci.2c01422)
Supplement: Supplementary file 2 — oc2c01422_si_002.zip [file oc2c01422_si_002.zip › DFT_SI/reaction_mechanisms/SAC_DFT_reaction_mechanism/XYZ/S-67-d.xyz]

85

 C                -33.78703900  -25.09094500  -37.87711300
 C                -38.87155500  -21.46682700  -31.31806100
 C                -38.09103400  -26.07599600  -31.40299800
 C                -34.55911800  -20.74195700  -37.82371800
 C                -34.65053700  -20.76109500  -31.34827300
 C                -38.27598100  -25.87696200  -37.87886100
 C                -39.05469900  -21.55116800  -37.78786400
 C                -33.86804700  -25.35905000  -31.41111200
 H                -39.18537200  -23.82836200  -32.65138900
 H                -33.55489900  -22.90338200  -32.69371900
 H                -35.92225800  -26.12798700  -36.58975400
 H                -32.36107900  -22.93981600  -34.69457500
 H                -40.42203000  -23.71257400  -34.58386000
 H                -40.43147500  -25.80619800  -35.27281100
 H                -40.87672800  -22.47017800  -35.43163200
 H                -31.90053600  -24.19279900  -35.55377600
 H                -35.98975200  -27.37083500  -34.63914700
 H                -37.22815400  -27.83890000  -33.76879900
 H                -33.90564700  -27.35745800  -34.02670900
 H                -32.36154700  -20.82756200  -35.25784800
 O                -34.80988800  -24.45943900  -38.24763400
 O                -37.94583600  -22.23747100  -30.96328400
 O                -37.51759800  -25.02790800  -31.01008800
 O                -35.29442000  -21.68847400  -38.19929300
 O                -35.25119100  -21.80675900  -30.98474000
 O                -37.58081400  -24.89578600  -38.24267800
 O                -38.04373900  -22.16215700  -38.20706100
 O                -34.80233700  -24.61192300  -31.02114900
 O                -33.38775500  -25.25272500  -36.69818500
 O                -39.20319800  -21.16542600  -32.49032200
 O                -38.28939200  -26.42278100  -32.59358300
 O                -34.30699000  -20.37641100  -36.65125200
 O                -34.38896600  -20.39788400  -32.51111200
 O                -38.56206600  -26.20273000  -36.69860300
 O                -39.46480500  -21.47893200  -36.60208000
 O                -33.52156400  -25.57319100  -32.59856800
 O                -32.27975600  -23.95597500  -34.69694900
 O                -40.50388200  -22.70462800  -34.57076000
 O                -39.99026100  -25.28917800  -34.59008100
 O                -32.79259000  -21.41232100  -34.62582100
 O                -34.44488500  -26.92965300  -34.70088200
 O                -38.45238100  -19.66596400  -34.49995500
 O                -37.00229200  -27.45865300  -34.62868800
 O                -35.31030500  -19.13652500  -34.47340200
 O                -36.08133800  -25.35734700  -36.03531500
 O                -36.59433300  -21.88684100  -33.50391000
 O                -36.16714100  -24.80186700  -33.56464900
 O                -36.84238300  -21.11164600  -35.99284900
 O                -34.98389600  -23.06778900  -35.70539100
 O                -38.41296200  -23.67774900  -33.20620500
 O                -34.33916100  -23.04688100  -33.23348600
 O                -37.83327900  -23.53393800  -35.66911900
 Zr               -34.38831300  -24.84661400  -34.63111700
 Zr               -38.36823800  -21.80104900  -34.55407100
 Zr               -37.91693700  -25.35241400  -34.65900000
 Zr               -34.87428600  -21.27851900  -34.60891600
 Zr               -36.41851300  -23.28206000  -37.13575500
 Zr               -36.37182700  -23.39138400  -32.08357300
 H                -39.46304800  -21.00148500  -30.49835200
 H                -39.67380600  -21.04101900  -38.56181200
 H                -34.30828100  -20.09339200  -30.52507500
 H                -34.03339200  -20.19716700  -38.63647300
 H                -33.28826100  -25.87881900  -30.61694600
 H                -33.16734900  -25.54292800  -38.68340700
 H                -38.45898800  -26.76447800  -30.61017000
 H                -38.68813800  -26.52017300  -38.68731300
 Cu               -36.83753700  -18.95628500  -35.58220000
 C                -35.13862700  -17.08114200  -36.87795200
 H                -36.17798400  -16.94773700  -36.52411700
 H                -34.58977900  -17.66791400  -36.12431800
 H                -34.67763900  -16.08167300  -36.89016300
 H                -35.27391900  -18.85705800  -33.55232100
 H                -38.77794500  -19.31017600  -33.66678600
 C                -36.04484900  -18.36305100  -38.88198000
 H                -35.81955900  -18.69989500  -39.90086400
 H                -37.39548500  -20.10354200  -36.78601500
 C                -35.06552600  -17.72562200  -38.20783200
 H                -34.09132300  -17.65408000  -38.70630400
 C                -39.40427300  -18.56004800  -37.01247700
 H                -39.94751100  -19.31869600  -36.44760000
 H                -39.46911700  -17.63163300  -36.42236800
 H                -39.93660500  -18.36204000  -37.95766800
 C                -37.41966700  -18.49862800  -38.45682800
 H                -38.14440200  -18.19053200  -39.23265100
 C                -37.96181400  -18.89849800  -37.27232800
