# Supplementary material for: High-Throughput Experimentation, Theoretical Modeling, and Human Intuition: Lessons Learned in Metal–Organic-Framework-Supported Catalyst Design
Source: ACS Cent Sci. 2023 Jan 26;9(2):266–76. doi: 10.1021/acscentsci.2c01422 (PMC9951283; doi:10.1021/acscentsci.2c01422)
Supplement: Supplementary file 2 — oc2c01422_si_002.zip [file oc2c01422_si_002.zip › DFT_SI/ml_geometries/bare/Pd/bare_Pd.xyz]

72
bare_node_g1_Pd_1_optfreq1.out	Energy: -2015622.4443038
C        -33.78708      -25.09091      -37.87710
C        -38.87157      -21.46690      -31.31818
C        -38.09110      -26.07599      -31.40299
C        -34.55936      -20.74192      -37.82372
C        -34.65040      -20.76111      -31.34824
C        -38.27600      -25.87695      -37.87884
C        -39.05448      -21.55118      -37.78789
C        -33.86800      -25.35904      -31.41104
H        -39.22199      -23.86443      -32.65901
H        -33.55721      -22.91991      -32.67410
H        -35.92613      -26.16920      -36.57567
H        -32.34649      -22.97223      -34.66759
H        -40.44939      -23.75250      -34.63171
H        -40.45275      -25.84092      -35.27420
H        -40.91867      -22.47522      -35.45299
H        -31.89155      -24.21453      -35.54465
H        -36.00173      -27.41859      -34.63931
H        -37.24421      -27.88856      -33.77041
H        -33.91424      -27.42196      -34.04116
H        -32.33121      -20.85715      -35.22427
O        -34.81638      -24.46930      -38.24635
O        -37.94823      -22.23700      -30.96142
O        -37.51896      -25.02748      -31.01062
O        -35.27196      -21.71027      -38.19862
O        -35.23243      -21.81384      -30.97831
O        -37.57239      -24.90055      -38.23839
O        -38.03247      -22.16289      -38.18392
O        -34.80430      -24.61654      -31.02028
O        -33.39770      -25.27336      -36.69829
O        -39.20916      -21.18288      -32.49685
O        -38.29277      -26.42640      -32.59199
O        -34.25286      -20.44035      -36.64691
O        -34.45560      -20.37832      -32.52471
O        -38.56002      -26.21391      -36.70166
O        -39.41076      -21.36439      -36.59590
O        -33.53276      -25.59105      -32.59856
O        -32.27527      -23.98814      -34.68629
O        -40.51451      -22.73794      -34.61462
O        -40.01103      -25.30712      -34.60361
O        -32.77734      -21.43169      -34.59181
O        -34.46373      -26.97579      -34.69577
O        -38.51908      -19.70525      -34.53551
O        -37.01721      -27.49376      -34.62374
O        -35.51615      -19.21216      -34.55490
O        -36.08549      -25.39054      -36.02851
O        -36.61474      -21.92850      -33.50924
O        -36.17762      -24.82061      -33.55927
O        -36.73152      -21.29777      -35.95958
O        -34.96339      -23.12420      -35.68218
O        -38.44273      -23.70210      -33.20479
O        -34.34160      -23.06445      -33.21737
O        -37.85619      -23.56914      -35.67151
Zr       -34.38467      -24.88840      -34.61716
Zr       -38.39630      -21.85356      -34.54928
Zr       -37.92787      -25.38553      -34.65386
Zr       -34.85988      -21.31752      -34.60498
Zr       -36.40061      -23.32690      -37.13625
Zr       -36.37535      -23.40477      -32.07429
H        -39.45527      -20.98336      -30.50481
H        -39.71672      -21.13302      -38.57790
H        -34.26960      -20.10260      -30.53667
H        -34.15664      -20.09069      -38.62990
H        -33.27394      -25.86129      -30.61678
H        -33.15342      -25.51470      -38.68695
H        -38.45599      -26.76376      -30.60869
H        -38.69909      -26.50604      -38.69214
Pd       -37.15237      -18.39665      -35.43044
O        -36.04206      -17.19043      -36.42502
H        -35.11555      -17.43960      -36.28572
H        -36.85627      -20.52337      -36.52749
H        -35.42471      -18.85172      -33.66105
H        -38.82097      -19.40939      -33.66638
