# Supplementary material for: High-Throughput Experimentation, Theoretical Modeling, and Human Intuition: Lessons Learned in Metal–Organic-Framework-Supported Catalyst Design
Source: ACS Cent Sci. 2023 Jan 26;9(2):266–76. doi: 10.1021/acscentsci.2c01422 (PMC9951283; doi:10.1021/acscentsci.2c01422)
Supplement: Supplementary file 2 — oc2c01422_si_002.zip [file oc2c01422_si_002.zip › DFT_SI/ml_geometries/bare/Ni/bare_Ni.xyz]

72
bare_node_g1_Ni_3_optfreq1.out	Energy: -2881808.8351973
C        -33.78703      -25.09092      -37.87711
C        -38.87152      -21.46685      -31.31808
C        -38.09108      -26.07601      -31.40303
C        -34.55925      -20.74204      -37.82368
C        -34.65057      -20.76104      -31.34834
C        -38.27597      -25.87700      -37.87884
C        -39.05456      -21.55108      -37.78780
C        -33.86802      -25.35905      -31.41112
H        -39.21616      -23.85528      -32.66066
H        -33.56408      -22.91154      -32.67491
H        -35.92010      -26.17658      -36.55620
H        -32.34154      -22.94803      -34.66896
H        -40.46393      -23.73419      -34.62813
H        -40.45267      -25.83007      -35.27175
H        -40.93703      -22.45073      -35.43733
H        -31.87822      -24.19920      -35.53610
H        -36.00322      -27.38785      -34.63200
H        -37.25276      -27.85575      -33.77201
H        -33.91070      -27.38435      -34.04018
H        -32.31399      -20.83158      -35.20045
O        -34.81867      -24.47924      -38.26153
O        -37.92965      -22.22368      -30.97298
O        -37.51957      -25.02544      -31.01441
O        -35.33915      -21.67595      -38.16605
O        -35.24844      -21.81058      -30.99013
O        -37.57098      -24.90480      -38.25168
O        -37.97140      -22.09150      -38.14739
O        -34.80347      -24.61290      -31.02438
O        -33.40100      -25.24825      -36.69631
O        -39.25279      -21.21572      -32.48588
O        -38.29878      -26.41990      -32.59432
O        -34.20730      -20.44772      -36.66464
O        -34.40626      -20.38742      -32.51366
O        -38.55874      -26.19635      -36.69892
O        -39.45485      -21.40197      -36.61215
O        -33.52631      -25.57925      -32.60040
O        -32.27869      -23.96676      -34.68753
O        -40.53002      -22.72175      -34.60260
O        -40.00841      -25.28620      -34.61117
O        -32.76568      -21.42354      -34.58810
O        -34.46033      -26.94239      -34.69770
O        -38.60747      -19.72951      -34.52864
O        -37.01789      -27.46360      -34.62478
O        -35.41777      -19.20369      -34.55470
O        -36.08322      -25.38100      -36.03492
O        -36.61752      -21.90236      -33.53469
O        -36.17752      -24.80532      -33.56507
O        -36.78888      -20.98643      -35.90029
O        -34.99680      -23.08353      -35.69925
O        -38.44155      -23.68945      -33.21230
O        -34.34453      -23.04819      -33.22604
O        -37.83289      -23.52531      -35.68483
Zr       -34.38726      -24.85585      -34.61618
Zr       -38.42542      -21.81198      -34.52761
Zr       -37.92809      -25.35405      -34.65472
Zr       -34.84387      -21.26301      -34.59122
Zr       -36.39142      -23.36412      -37.14582
Zr       -36.37802      -23.38422      -32.08171
H        -39.43210      -20.97383      -30.49457
H        -39.71022      -21.17505      -38.60259
H        -34.29694      -20.10161      -30.52530
H        -34.14628      -20.12800      -38.65373
H        -33.28318      -25.87270      -30.61770
H        -33.15051      -25.52493      -38.67890
H        -38.44843      -26.76820      -30.60953
H        -38.70067      -26.51388      -38.68485
Ni       -37.10331      -18.81769      -35.47656
O        -37.95928      -17.32091      -36.03446
H        -37.44189      -16.76191      -36.62652
H        -36.90532      -20.81321      -36.84373
H        -35.18914      -18.73288      -33.74552
H        -39.12911      -19.23466      -33.88896
