# Supplementary material for: High-Throughput Experimentation, Theoretical Modeling, and Human Intuition: Lessons Learned in Metal–Organic-Framework-Supported Catalyst Design
Source: ACS Cent Sci. 2023 Jan 26;9(2):266–76. doi: 10.1021/acscentsci.2c01422 (PMC9951283; doi:10.1021/acscentsci.2c01422)
Supplement: Supplementary file 2 — oc2c01422_si_002.zip [file oc2c01422_si_002.zip › DFT_SI/ml_geometries/bare/Al/bare_Al.xyz]

71
bare_node_g1_Al_1_optfreq1.out	Energy: -2087199.1508287
C        -33.78703      -25.09092      -37.87711
C        -38.87144      -21.46675      -31.31815
C        -38.09109      -26.07601      -31.40298
C        -34.55933      -20.74198      -37.82368
C        -34.65067      -20.76116      -31.34836
C        -38.27593      -25.87694      -37.87884
C        -39.05452      -21.55115      -37.78777
C        -33.86800      -25.35908      -31.41111
H        -39.22271      -23.88186      -32.65692
H        -33.54575      -22.93436      -32.67091
H        -35.92312      -26.16332      -36.58680
H        -32.34290      -22.98452      -34.66810
H        -40.44612      -23.78264      -34.62505
H        -40.42722      -25.86234      -35.28929
H        -40.89125      -22.50836      -35.45963
H        -31.89776      -24.22745      -35.54962
H        -35.98526      -27.43884      -34.64138
H        -37.22329      -27.91515      -33.76775
H        -33.90461      -27.43116      -34.03561
H        -32.34117      -20.87002      -35.22979
O        -34.81585      -24.46132      -38.23543
O        -37.95965      -22.24654      -30.94651
O        -37.51844      -25.03173      -31.00335
O        -35.25860      -21.71722      -38.20009
O        -35.21832      -21.82020      -30.96975
O        -37.57438      -24.89449      -38.22647
O        -38.03498      -22.17068      -38.17958
O        -34.80436      -24.62131      -31.01331
O        -33.39332      -25.28239      -36.69995
O        -39.18723      -21.18453      -32.50506
O        -38.27428      -26.43641      -32.59164
O        -34.24956      -20.44374      -36.64700
O        -34.48225      -20.37181      -32.52700
O        -38.55357      -26.23008      -36.70345
O        -39.43621      -21.41065      -36.59682
O        -33.53778      -25.59632      -32.59822
O        -32.27519      -24.00077      -34.68841
O        -40.50975      -22.76946      -34.60951
O        -39.99578      -25.34056      -34.60250
O        -32.77608      -21.44467      -34.58969
O        -34.45513      -26.98888      -34.69197
O        -38.40635      -19.69770      -34.70077
O        -37.00151      -27.51696      -34.62076
O        -35.59030      -19.23824      -34.69041
O        -36.08214      -25.39726      -36.02225
O        -36.61293      -21.93424      -33.46565
O        -36.17295      -24.82424      -33.55360
O        -36.75845      -21.21417      -35.90815
O        -34.96690      -23.12878      -35.67697
O        -38.43619      -23.73149      -33.19543
O        -34.33408      -23.08066      -33.20781
O        -37.85191      -23.58548      -35.66206
Zr       -34.38514      -24.90119      -34.61778
Zr       -38.37330      -21.91132      -34.54486
Zr       -37.91355      -25.41461      -34.64962
Zr       -34.86183      -21.35503      -34.58880
Zr       -36.40867      -23.28741      -37.12969
Zr       -36.37340      -23.41234      -32.05201
H        -39.46163      -20.97494      -30.51474
H        -39.68682      -21.08991      -38.57662
H        -34.26031      -20.10274      -30.54110
H        -34.16868      -20.08218      -38.63002
H        -33.26622      -25.85575      -30.61870
H        -33.15965      -25.51344      -38.69249
H        -38.47555      -26.75660      -30.61137
H        -38.70152      -26.49616      -38.69832
Al       -36.99591      -19.46764      -35.77168
O        -37.24949      -18.39192      -37.04507
H        -36.55047      -17.94764      -37.52202
H        -35.53988      -18.74303      -33.86899
H        -38.89525      -19.10731      -34.12568
