# Supplementary material for: High-Throughput Experimentation, Theoretical Modeling, and Human Intuition: Lessons Learned in Metal–Organic-Framework-Supported Catalyst Design
Source: ACS Cent Sci. 2023 Jan 26;9(2):266–76. doi: 10.1021/acscentsci.2c01422 (PMC9951283; doi:10.1021/acscentsci.2c01422)
Supplement: Supplementary file 2 — oc2c01422_si_002.zip [file oc2c01422_si_002.zip › DFT_SI/ml_geometries/bare/In/bare_In.xyz]

71
bare_node_g1_In_1_optfreq1.out	Energy: -1936192.2049862
C        -33.78702      -25.09094      -37.87711
C        -38.87158      -21.46680      -31.31807
C        -38.09103      -26.07600      -31.40299
C        -34.55914      -20.74198      -37.82379
C        -34.65055      -20.76113      -31.34825
C        -38.27595      -25.87695      -37.87885
C        -39.05470      -21.55114      -37.78783
C        -33.86804      -25.35906      -31.41111
H        -39.22129      -23.87309      -32.65196
H        -33.54281      -22.93258      -32.66727
H        -35.92464      -26.15378      -36.59169
H        -32.34181      -22.98364      -34.68762
H        -40.44248      -23.77332      -34.62985
H        -40.43156      -25.85942      -35.28879
H        -40.89668      -22.49482      -35.45414
H        -31.89606      -24.23653      -35.55148
H        -35.98482      -27.43705      -34.64200
H        -37.22017      -27.91672      -33.76698
H        -33.90569      -27.43211      -34.03465
H        -32.33593      -20.83861      -35.22551
O        -34.81852      -24.46487      -38.23144
O        -37.96399      -22.25085      -30.94597
O        -37.51686      -25.03318      -31.00232
O        -35.23040      -21.73430      -38.19443
O        -35.22474      -21.81651      -30.96993
O        -37.57777      -24.89130      -38.22286
O        -38.03137      -22.16353      -38.18041
O        -34.80435      -24.62156      -31.01286
O        -33.39145      -25.28622      -36.70036
O        -39.18241      -21.17525      -32.50329
O        -38.27611      -26.43505      -32.59162
O        -34.33194      -20.36981      -36.64652
O        -34.45840      -20.38045      -32.52428
O        -38.55252      -26.23494      -36.70403
O        -39.42683      -21.38603      -36.59786
O        -33.53663      -25.59571      -32.59788
O        -32.27007      -23.99923      -34.69152
O        -40.50515      -22.76070      -34.61053
O        -40.00037      -25.33907      -34.60074
O        -32.78210      -21.44334      -34.62280
O        -34.45488      -26.98867      -34.69130
O        -38.49420      -19.69423      -34.68487
O        -37.00099      -27.51677      -34.61973
O        -35.48325      -19.20483      -34.63069
O        -36.08353      -25.39423      -36.01835
O        -36.61028      -21.92408      -33.45271
O        -36.17307      -24.82069      -33.55447
O        -36.75644      -21.26736      -35.90775
O        -34.94987      -23.13056      -35.67558
O        -38.43527      -23.72720      -33.19246
O        -34.33001      -23.07951      -33.20556
O        -37.86865      -23.59397      -35.66128
Zr       -34.38153      -24.90038      -34.61672
Zr       -38.36664      -21.90138      -34.54204
Zr       -37.91891      -25.41593      -34.64736
Zr       -34.86642      -21.35041      -34.57859
Zr       -36.41081      -23.29089      -37.10672
Zr       -36.37383      -23.41365      -32.05107
H        -39.46358      -20.97814      -30.51367
H        -39.69931      -21.11060      -38.58008
H        -34.27379      -20.09700      -30.53875
H        -34.12184      -20.11838      -38.63646
H        -33.26672      -25.85635      -30.61865
H        -33.15782      -25.50818      -38.69404
H        -38.47544      -26.75726      -30.61188
H        -38.69997      -26.49540      -38.69989
In       -36.98535      -19.29710      -35.95024
O        -37.28028      -18.06055      -37.35397
H        -36.52919      -17.68447      -37.81813
H        -35.46249      -18.79095      -33.76232
H        -38.91845      -19.19304      -33.98379
