# Supplementary material for: High-Throughput Experimentation, Theoretical Modeling, and Human Intuition: Lessons Learned in Metal–Organic-Framework-Supported Catalyst Design
Source: ACS Cent Sci. 2023 Jan 26;9(2):266–76. doi: 10.1021/acscentsci.2c01422 (PMC9951283; doi:10.1021/acscentsci.2c01422)
Supplement: Supplementary file 2 — oc2c01422_si_002.zip [file oc2c01422_si_002.zip › DFT_SI/ml_geometries/bare/Cu/bare_Cu.xyz]

72
bare_node_g1_Cu_2_optfreq1.out	Energy: -2964742.2986731
C        -33.78702      -25.09094      -37.87711
C        -38.87158      -21.46680      -31.31807
C        -38.09103      -26.07600      -31.40299
C        -34.55914      -20.74198      -37.82379
C        -34.65055      -20.76113      -31.34825
C        -38.27595      -25.87695      -37.87885
C        -39.05470      -21.55114      -37.78783
C        -33.86804      -25.35906      -31.41111
H        -39.22467      -23.86601      -32.65994
H        -33.57034      -22.90998      -32.66953
H        -35.92189      -26.16735      -36.57527
H        -32.34867      -22.95927      -34.65924
H        -40.45631      -23.77416      -34.63650
H        -40.44640      -25.85419      -35.27853
H        -40.93196      -22.49521      -35.45613
H        -31.89365      -24.19715      -35.54471
H        -35.99103      -27.41396      -34.63786
H        -37.23247      -27.88953      -33.76844
H        -33.90768      -27.40898      -34.04112
H        -32.32560      -20.85022      -35.20447
O        -34.81630      -24.46995      -38.24759
O        -37.93993      -22.22929      -30.96643
O        -37.52158      -25.02434      -31.01461
O        -35.28571      -21.70300      -38.19514
O        -35.23911      -21.81297      -30.98243
O        -37.56943      -24.90348      -38.23785
O        -38.03836      -22.17272      -38.17990
O        -34.80640      -24.61712      -31.02261
O        -33.39567      -25.26710      -36.69803
O        -39.23570      -21.20758      -32.49368
O        -38.28994      -26.43106      -32.59148
O        -34.21549      -20.46642      -36.65229
O        -34.45669      -20.37236      -32.52081
O        -38.55715      -26.21709      -36.70128
O        -39.41094      -21.36132      -36.59351
O        -33.52781      -25.58408      -32.59863
O        -32.27676      -23.97620      -34.68471
O        -40.52399      -22.75849      -34.61974
O        -40.00994      -25.31950      -34.60512
O        -32.77468      -21.42504      -34.57408
O        -34.45996      -26.96606      -34.69561
O        -38.59316      -19.70055      -34.48475
O        -37.00725      -27.49450      -34.62215
O        -35.52638      -19.21729      -34.58204
O        -36.08384      -25.38910      -36.02829
O        -36.62902      -21.91964      -33.53080
O        -36.17912      -24.81756      -33.56182
O        -36.74115      -21.26221      -35.98362
O        -34.96812      -23.11739      -35.68196
O        -38.44708      -23.70639      -33.20901
O        -34.35129      -23.05454      -33.21781
O        -37.86203      -23.57230      -35.67293
Zr       -34.38284      -24.87647      -34.61871
Zr       -38.41275      -21.87032      -34.55333
Zr       -37.92527      -25.39240      -34.65451
Zr       -34.85561      -21.29100      -34.60860
Zr       -36.39748      -23.32964      -37.13273
Zr       -36.37524      -23.39880      -32.08271
H        -39.43909      -20.96978      -30.50118
H        -39.71252      -21.12647      -38.57670
H        -34.26392      -20.11138      -30.53221
H        -34.17283      -20.08383      -38.63213
H        -33.27844      -25.86548      -30.61626
H        -33.15527      -25.51952      -38.68588
H        -38.45574      -26.76154      -30.60676
H        -38.70509      -26.50220      -38.69200
Cu       -37.22240      -18.84776      -35.48857
O        -36.65153      -18.50189      -37.17465
H        -35.75385      -18.15196      -37.22370
H        -36.77063      -20.62300      -36.71908
H        -35.42762      -18.84398      -33.69695
H        -38.92881      -19.39070      -33.63557
