# Supplementary material for: High-Throughput Experimentation, Theoretical Modeling, and Human Intuition: Lessons Learned in Metal–Organic-Framework-Supported Catalyst Design
Source: ACS Cent Sci. 2023 Jan 26;9(2):266–76. doi: 10.1021/acscentsci.2c01422 (PMC9951283; doi:10.1021/acscentsci.2c01422)
Supplement: Supplementary file 2 — oc2c01422_si_002.zip [file oc2c01422_si_002.zip › DFT_SI/ml_geometries/bare/Fe/bare_Fe.xyz]

72
bare_node_g1_Fe_5_optfreq1.out	Energy: -2728338.3617338
C        -33.78701      -25.09095      -37.87715
C        -38.87141      -21.46676      -31.31811
C        -38.09111      -26.07600      -31.40297
C        -34.55944      -20.74201      -37.82364
C        -34.65069      -20.76114      -31.34835
C        -38.27596      -25.87697      -37.87889
C        -39.05442      -21.55112      -37.78780
C        -33.86796      -25.35906      -31.41109
H        -39.21995      -23.86625      -32.65730
H        -33.56044      -22.91700      -32.67249
H        -35.92232      -26.16558      -36.57549
H        -32.34593      -22.96067      -34.66611
H        -40.45371      -23.76000      -34.62708
H        -40.44678      -25.84495      -35.27695
H        -40.91605      -22.48428      -35.45407
H        -31.88921      -24.20268      -35.54455
H        -35.99271      -27.41188      -34.63859
H        -37.23475      -27.88619      -33.77011
H        -33.90832      -27.40723      -34.04016
H        -32.33563      -20.85437      -35.23342
O        -34.81511      -24.46680      -38.24742
O        -37.94427      -22.23426      -30.96468
O        -37.51899      -25.02735      -31.01110
O        -35.29617      -21.69508      -38.19573
O        -35.24405      -21.81047      -30.98484
O        -37.57481      -24.89821      -38.23773
O        -38.01783      -22.14400      -38.17871
O        -34.80401      -24.61560      -31.02042
O        -33.39547      -25.26610      -36.69824
O        -39.22816      -21.20150      -32.49524
O        -38.28903      -26.42834      -32.59240
O        -34.22792      -20.45760      -36.65264
O        -34.42209      -20.38658      -32.51888
O        -38.55684      -26.21571      -36.70145
O        -39.42634      -21.39119      -36.59780
O        -33.53022      -25.58596      -32.59892
O        -32.27593      -23.97699      -34.68743
O        -40.52013      -22.74550      -34.61091
O        -40.00688      -25.31151      -34.60484
O        -32.77388      -21.42188      -34.58892
O        -34.45860      -26.96468      -34.69659
O        -38.55181      -19.70903      -34.53558
O        -37.00847      -27.49090      -34.62345
O        -35.47540      -19.20330      -34.55014
O        -36.08357      -25.38620      -36.02993
O        -36.61735      -21.92422      -33.51654
O        -36.17636      -24.81729      -33.56089
O        -36.74762      -21.23636      -35.94112
O        -34.97364      -23.11045      -35.68479
O        -38.44163      -23.70690      -33.20533
O        -34.34270      -23.05963      -33.21931
O        -37.85283      -23.56392      -35.67118
Zr       -34.38434      -24.87634      -34.61944
Zr       -38.40262      -21.86108      -34.54361
Zr       -37.92385      -25.38680      -34.65393
Zr       -34.85575      -21.29792      -34.60024
Zr       -36.39997      -23.32357      -37.13544
Zr       -36.37470      -23.40153      -32.07523
H        -39.44210      -20.97138      -30.50290
H        -39.71120      -21.12921      -38.57957
H        -34.28809      -20.10024      -30.53026
H        -34.15783      -20.09376      -38.63322
H        -33.27736      -25.86578      -30.61714
H        -33.15738      -25.52231      -38.68606
H        -38.45930      -26.76215      -30.60885
H        -38.69943      -26.50558      -38.69229
Fe       -37.17136      -18.43724      -35.16371
O        -37.60022      -16.90872      -36.02834
H        -36.95506      -16.26790      -36.33926
H        -36.89744      -20.53595      -36.59090
H        -35.09816      -18.80319      -33.75487
H        -39.11163      -19.39962      -33.81127
