# Supplementary material for: High-Throughput Experimentation, Theoretical Modeling, and Human Intuition: Lessons Learned in Metal–Organic-Framework-Supported Catalyst Design
Source: ACS Cent Sci. 2023 Jan 26;9(2):266–76. doi: 10.1021/acscentsci.2c01422 (PMC9951283; doi:10.1021/acscentsci.2c01422)
Supplement: Supplementary file 2 — oc2c01422_si_002.zip [file oc2c01422_si_002.zip › DFT_SI/ml_geometries/bare/Ru/bare_Ru.xyz]

72
bare_node_g1_Ru_5_optfreq1.out	Energy: -1994901.8288138
C        -33.78706      -25.09090      -37.87717
C        -38.87150      -21.46681      -31.31807
C        -38.09109      -26.07600      -31.40298
C        -34.55912      -20.74194      -37.82368
C        -34.65061      -20.76110      -31.34835
C        -38.27597      -25.87700      -37.87882
C        -39.05461      -21.55120      -37.78780
C        -33.86805      -25.35906      -31.41113
H        -39.21783      -23.86572      -32.65514
H        -33.55681      -22.91742      -32.67534
H        -35.92287      -26.16620      -36.57577
H        -32.34797      -22.96148      -34.67095
H        -40.45183      -23.75069      -34.62425
H        -40.45011      -25.84046      -35.27575
H        -40.91428      -22.47499      -35.44883
H        -31.89282      -24.20382      -35.54819
H        -35.99670      -27.41182      -34.63904
H        -37.23791      -27.88184      -33.76873
H        -33.91082      -27.40978      -34.03814
H        -32.34127      -20.84883      -35.23641
O        -34.81620      -24.46937      -38.24739
O        -37.94482      -22.23495      -30.96381
O        -37.51875      -25.02791      -31.00985
O        -35.27836      -21.70534      -38.19734
O        -35.23960      -21.81135      -30.98341
O        -37.57533      -24.89834      -38.23876
O        -38.01755      -22.14313      -38.18185
O        -34.80360      -24.61562      -31.02005
O        -33.39504      -25.26754      -36.69839
O        -39.22052      -21.19050      -32.49423
O        -38.29071      -26.42693      -32.59215
O        -34.25107      -20.43606      -36.64994
O        -34.42585      -20.38463      -32.51981
O        -38.55819      -26.21486      -36.70167
O        -39.42794      -21.39603      -36.59911
O        -33.53018      -25.58711      -32.59873
O        -32.27504      -23.97726      -34.68925
O        -40.51906      -22.73722      -34.60572
O        -40.00913      -25.30884      -34.60301
O        -32.77892      -21.42065      -34.59559
O        -34.45862      -26.96765      -34.69689
O        -38.53406      -19.71975      -34.56266
O        -37.01191      -27.48996      -34.62369
O        -35.48857      -19.20277      -34.52456
O        -36.08382      -25.38696      -36.02999
O        -36.61266      -21.92647      -33.51180
O        -36.17550      -24.81923      -33.56004
O        -36.74300      -21.26381      -35.94968
O        -34.96837      -23.11398      -35.68558
O        -38.44042      -23.70331      -33.20342
O        -34.34041      -23.06089      -33.21988
O        -37.85359      -23.56627      -35.67147
Zr       -34.38465      -24.87931      -34.61934
Zr       -38.40033      -21.84794      -34.54308
Zr       -37.92653      -25.38238      -34.65458
Zr       -34.86269      -21.30603      -34.60183
Zr       -36.40370      -23.32451      -37.13431
Zr       -36.37582      -23.40326      -32.07570
H        -39.44849      -20.97979      -30.50189
H        -39.71007      -21.12601      -38.57933
H        -34.28749      -20.09866      -30.53142
H        -34.14961      -20.09810      -38.63358
H        -33.27706      -25.86552      -30.61711
H        -33.15564      -25.51979      -38.68627
H        -38.45802      -26.76326      -30.60903
H        -38.69803      -26.50695      -38.69208
Ru       -37.10462      -18.21367      -35.39229
O        -38.02102      -16.88912      -36.45067
H        -37.56676      -16.12393      -36.82162
H        -36.92179      -20.53514      -36.56012
H        -35.15311      -18.84329      -33.69109
H        -39.04543      -19.39839      -33.80756
