# Supplementary material for: High-Throughput Experimentation, Theoretical Modeling, and Human Intuition: Lessons Learned in Metal–Organic-Framework-Supported Catalyst Design
Source: ACS Cent Sci. 2023 Jan 26;9(2):266–76. doi: 10.1021/acscentsci.2c01422 (PMC9951283; doi:10.1021/acscentsci.2c01422)
Supplement: Supplementary file 2 — oc2c01422_si_002.zip [file oc2c01422_si_002.zip › DFT_SI/ml_geometries/bare/Rh/bare_Rh.xyz]

71
bare_node_g1_Rh_3_optfreq1.out	Energy: -2004351.6151172
C        -33.78694      -25.09097      -37.87723
C        -38.87073      -21.46664      -31.31811
C        -38.09138      -26.07613      -31.40299
C        -34.55983      -20.74221      -37.82364
C        -34.65154      -20.76100      -31.34851
C        -38.27601      -25.87697      -37.87898
C        -39.05385      -21.55098      -37.78746
C        -33.86771      -25.35910      -31.41108
H        -39.23421      -23.86171      -32.68538
H        -33.54663      -22.91538      -32.69430
H        -35.92544      -26.16426      -36.56085
H        -32.35653      -22.93304      -34.67256
H        -40.46621      -23.71794      -34.63092
H        -40.43693      -25.81821      -35.29076
H        -40.91932      -22.42372      -35.42969
H        -31.88860      -24.18307      -35.54202
H        -36.00076      -27.38806      -34.63551
H        -37.24993      -27.85709      -33.77461
H        -33.91363      -27.37782      -34.03756
H        -32.36442      -20.84449      -35.24309
O        -34.81540      -24.47424      -38.26355
O        -37.96199      -22.25040      -30.94821
O        -37.52180      -25.03018      -31.00265
O        -35.32609      -21.68604      -38.17184
O        -35.21766      -21.82031      -30.97324
O        -37.57370      -24.90332      -38.25420
O        -37.98815      -22.12151      -38.14576
O        -34.80048      -24.61702      -31.01232
O        -33.40080      -25.24175      -36.69514
O        -39.17871      -21.16275      -32.49854
O        -38.29312      -26.41544      -32.59621
O        -34.19280      -20.47626      -36.66424
O        -34.48280      -20.35985      -32.52213
O        -38.55969      -26.19267      -36.69805
O        -39.47080      -21.42759      -36.61587
O        -33.53305      -25.57576      -32.60244
O        -32.29064      -23.95294      -34.69358
O        -40.52574      -22.70831      -34.59256
O        -40.00028      -25.28290      -34.61808
O        -32.78396      -21.41232      -34.58602
O        -34.46221      -26.93986      -34.69862
O        -38.95774      -19.68426      -34.69700
O        -37.01592      -27.46399      -34.62711
O        -35.13941      -19.04395      -34.68190
O        -36.08639      -25.36981      -36.03722
O        -36.61571      -21.91409      -33.44814
O        -36.17779      -24.80430      -33.55607
O        -36.80645      -20.89919      -35.69904
O        -35.02264      -23.07420      -35.69609
O        -38.44202      -23.69616      -33.21145
O        -34.34177      -23.05214      -33.22386
O        -37.81914      -23.51273      -35.68058
Zr       -34.39578      -24.85331      -34.62062
Zr       -38.38821      -21.83985      -34.54515
Zr       -37.92064      -25.35441      -34.65568
Zr       -34.87335      -21.29496      -34.59367
Zr       -36.40091      -23.32306      -37.18369
Zr       -36.37798      -23.39719      -32.05129
H        -39.46732      -20.98857      -30.51107
H        -39.68193      -21.13160      -38.60315
H        -34.25904      -20.10849      -30.53734
H        -34.17089      -20.10546      -38.64725
H        -33.27610      -25.87500      -30.62374
H        -33.15502      -25.53549      -38.67676
H        -38.45450      -26.77277      -30.61566
H        -38.69631      -26.51867      -38.68344
Rh       -37.10245      -19.02347      -35.04705
O        -37.49616      -17.29184      -34.31175
H        -36.71022      -16.72989      -34.24032
H        -34.89032      -18.61712      -33.84808
H        -39.36257      -19.23529      -33.93944
