# Supplementary material for: High-Throughput Experimentation, Theoretical Modeling, and Human Intuition: Lessons Learned in Metal–Organic-Framework-Supported Catalyst Design
Source: ACS Cent Sci. 2023 Jan 26;9(2):266–76. doi: 10.1021/acscentsci.2c01422 (PMC9951283; doi:10.1021/acscentsci.2c01422)
Supplement: Supplementary file 2 — oc2c01422_si_002.zip [file oc2c01422_si_002.zip › DFT_SI/ml_geometries/bare/Pt/bare_Pt.xyz]

70
bare_node_g1_Pt_1_optfreq1.out	Energy: -2009436.9267097
C        -33.78699      -25.09091      -37.87712
C        -38.87135      -21.46675      -31.31808
C        -38.09111      -26.07599      -31.40300
C        -34.55937      -20.74208      -37.82379
C        -34.65077      -20.76118      -31.34826
C        -38.27595      -25.87690      -37.87888
C        -39.05449      -21.55115      -37.78777
C        -33.86797      -25.35904      -31.41110
H        -39.21665      -23.85248      -32.64472
H        -33.56978      -22.90440      -32.65948
H        -35.92496      -26.15943      -36.57547
H        -32.33678      -22.98488      -34.67355
H        -40.44887      -23.79146      -34.63630
H        -40.43978      -25.86699      -35.27871
H        -40.95050      -22.52031      -35.45343
H        -31.88407      -24.23682      -35.53560
H        -35.99111      -27.42233      -34.64086
H        -37.23242      -27.90240      -33.77361
H        -33.91161      -27.42273      -34.04254
H        -32.32338      -20.87122      -35.26425
O        -34.81654      -24.46539      -38.24229
O        -37.93822      -22.22690      -30.95203
O        -37.51798      -25.02852      -31.01171
O        -35.27251      -21.70954      -38.19614
O        -35.25957      -21.80194      -30.97138
O        -37.57422      -24.89631      -38.23290
O        -38.03355      -22.16348      -38.18147
O        -34.80318      -24.61455      -31.02206
O        -33.39702      -25.27464      -36.69929
O        -39.24573      -21.26002      -32.49991
O        -38.28310      -26.43465      -32.59206
O        -34.27693      -20.41545      -36.64596
O        -34.38104      -20.44051      -32.52508
O        -38.55475      -26.22058      -36.70259
O        -39.40020      -21.34054      -36.59328
O        -33.53359      -25.59562      -32.59830
O        -32.26882      -24.00034      -34.68041
O        -40.51694      -22.77522      -34.62851
O        -40.00797      -25.33277      -34.60193
O        -32.76976      -21.44443      -34.63094
O        -34.46141      -26.97448      -34.69551
O        -38.47889      -19.65080      -34.41800
O        -37.00753      -27.50016      -34.62405
O        -35.57744      -19.16875      -34.41241
O        -36.08552      -25.38503      -36.02252
O        -36.62502      -21.90554      -33.51426
O        -36.17728      -24.81037      -33.55790
O        -36.73127      -21.32407      -35.95799
O        -34.95713      -23.11648      -35.67052
O        -38.43998      -23.71776      -33.20174
O        -34.34206      -23.06639      -33.21525
O        -37.86782      -23.57149      -35.65822
Zr       -34.38293      -24.88646      -34.60667
Zr       -38.41584      -21.86789      -34.53955
Zr       -37.92388      -25.39839      -34.64115
Zr       -34.84357      -21.30369      -34.59270
Zr       -36.39773      -23.33367      -37.11636
Zr       -36.37807      -23.38882      -32.06350
H        -39.42740      -20.93818      -30.51545
H        -39.72774      -21.14880      -38.57697
H        -34.31109      -20.07403      -30.54423
H        -34.13247      -20.10906      -38.63310
H        -33.27377      -25.85978      -30.61612
H        -33.15700      -25.51516      -38.68950
H        -38.46619      -26.75819      -30.60879
H        -38.70017      -26.50107      -38.69531
Pt       -37.16016      -18.56971      -35.04536
O        -37.38047      -17.15782      -36.27504
H        -37.31993      -17.47554      -37.19170
H        -36.87440      -20.58552      -36.56115
