# Supplementary material for: High-Throughput Experimentation, Theoretical Modeling, and Human Intuition: Lessons Learned in Metal–Organic-Framework-Supported Catalyst Design
Source: ACS Cent Sci. 2023 Jan 26;9(2):266–76. doi: 10.1021/acscentsci.2c01422 (PMC9951283; doi:10.1021/acscentsci.2c01422)
Supplement: Supplementary file 2 — oc2c01422_si_002.zip [file oc2c01422_si_002.zip › DFT_SI/ml_geometries/prop/Pd/prop_Pd.xyz]

79
propyne_node_g1_Pd_1_optfreq2.out	Energy: -2088794.0576601
C        -33.78702      -25.09094      -37.87711
C        -38.87158      -21.46680      -31.31807
C        -38.09103      -26.07600      -31.40299
C        -34.55914      -20.74198      -37.82379
C        -34.65055      -20.76113      -31.34825
C        -38.27595      -25.87695      -37.87885
C        -39.05470      -21.55114      -37.78783
C        -33.86804      -25.35906      -31.41111
H        -39.21931      -23.86305      -32.65366
H        -33.55668      -22.92048      -32.67002
H        -35.92598      -26.16725      -36.57450
H        -32.34776      -22.96711      -34.66463
H        -40.44195      -23.75063      -34.63040
H        -40.45120      -25.83694      -35.27516
H        -40.91179      -22.47952      -35.45801
H        -31.89460      -24.20704      -35.54710
H        -35.99923      -27.41384      -34.63972
H        -37.24022      -27.88354      -33.76849
H        -33.91482      -27.41698      -34.03991
H        -32.32473      -20.85662      -35.21640
O        -34.81569      -24.46883      -38.24685
O        -37.94631      -22.23439      -30.96100
O        -37.51911      -25.02813      -31.00918
O        -35.27805      -21.70726      -38.19798
O        -35.23452      -21.81357      -30.97818
O        -37.57002      -24.90274      -38.23819
O        -38.04467      -22.17854      -38.17827
O        -34.80460      -24.61812      -31.01848
O        -33.39679      -25.27272      -36.69864
O        -39.21303      -21.18537      -32.49564
O        -38.29318      -26.42600      -32.59199
O        -34.23863      -20.45022      -36.64919
O        -34.45460      -20.37539      -32.52186
O        -38.56187      -26.21321      -36.70148
O        -39.40968      -21.33269      -36.59829
O        -33.53170      -25.58938      -32.59833
O        -32.27403      -23.98405      -34.68600
O        -40.50889      -22.73556      -34.61757
O        -40.01226      -25.30553      -34.60089
O        -32.77319      -21.43067      -34.58526
O        -34.46298      -26.97232      -34.69658
O        -38.48910      -19.70989      -34.51631
O        -37.01505      -27.49177      -34.62365
O        -35.53720      -19.24009      -34.58440
O        -36.08554      -25.38844      -36.02770
O        -36.61096      -21.93221      -33.50909
O        -36.17703      -24.82158      -33.55788
O        -36.73242      -21.30833      -35.96807
O        -34.96064      -23.12392      -35.68006
O        -38.44135      -23.70145      -33.20132
O        -34.34104      -23.06296      -33.21370
O        -37.86161      -23.56870      -35.66953
Zr       -34.38322      -24.88263      -34.61612
Zr       -38.38760      -21.84886      -34.53958
Zr       -37.92756      -25.38319      -34.65292
Zr       -34.85714      -21.30193      -34.60251
Zr       -36.39450      -23.32869      -37.12750
Zr       -36.37209      -23.40474      -32.07332
H        -39.45493      -20.98337      -30.50406
H        -39.71373      -21.13626      -38.58489
H        -34.26868      -20.10548      -30.53446
H        -34.16572      -20.08505      -38.62976
H        -33.27394      -25.86240      -30.61729
H        -33.15420      -25.51627      -38.68704
H        -38.45599      -26.76469      -30.60924
H        -38.70027      -26.50585      -38.69197
Pd       -37.17627      -18.41935      -35.56929
O        -35.87653      -17.40736      -36.63198
H        -35.04617      -17.80953      -36.33018
C        -38.15426      -15.51644      -36.47458
H        -38.20666      -15.07797      -35.46926
H        -37.12144      -15.41935      -36.83666
H        -38.82495      -14.95267      -37.13798
C        -38.51795      -16.91734      -36.47240
C        -38.94845      -18.06455      -36.68458
H        -39.57033      -18.92547      -36.88180
H        -36.85996      -20.54816      -36.55515
H        -35.46340      -18.88810      -33.68735
H        -38.79646      -19.35791      -33.67191
