# Supplementary material for: High-Throughput Experimentation, Theoretical Modeling, and Human Intuition: Lessons Learned in Metal–Organic-Framework-Supported Catalyst Design
Source: ACS Cent Sci. 2023 Jan 26;9(2):266–76. doi: 10.1021/acscentsci.2c01422 (PMC9951283; doi:10.1021/acscentsci.2c01422)
Supplement: Supplementary file 2 — oc2c01422_si_002.zip [file oc2c01422_si_002.zip › DFT_SI/ml_geometries/prop/Ni/prop_Ni.xyz]

79
propyne_node_g1_Ni_3_optfreq1.out	Energy: -2954966.1259449
C        -33.78707      -25.09090      -37.87713
C        -38.87161      -21.46678      -31.31798
C        -38.09102      -26.07599      -31.40297
C        -34.55914      -20.74196      -37.82382
C        -34.65050      -20.76118      -31.34816
C        -38.27596      -25.87695      -37.87882
C        -39.05468      -21.55119      -37.78802
C        -33.86802      -25.35905      -31.41110
H        -39.21759      -23.86578      -32.65962
H        -33.56525      -22.90220      -32.68029
H        -35.91640      -26.16404      -36.58156
H        -32.36784      -22.94120      -34.66911
H        -40.44104      -23.77363      -34.62488
H        -40.43761      -25.85807      -35.27999
H        -40.87807      -22.52105      -35.48833
H        -31.90651      -24.17516      -35.55604
H        -35.98083      -27.41717      -34.63905
H        -37.21631      -27.89002      -33.76157
H        -33.90149      -27.40544      -34.03171
H        -32.37324      -20.84859      -35.24988
O        -34.81601      -24.46961      -38.24529
O        -37.94922      -22.23708      -30.95863
O        -37.52162      -25.02689      -31.00939
O        -35.26182      -21.71501      -38.20098
O        -35.23004      -21.81481      -30.97687
O        -37.57038      -24.90292      -38.23619
O        -38.04669      -22.18279      -38.18149
O        -34.80590      -24.61990      -31.01811
O        -33.39025      -25.26767      -36.69908
O        -39.22122      -21.19526      -32.49547
O        -38.28111      -26.43556      -32.59069
O        -34.24358      -20.44030      -36.65142
O        -34.46334      -20.36822      -32.52084
O        -38.55502      -26.22468      -36.70236
O        -39.43416      -21.38439      -36.59935
O        -33.52513      -25.58101      -32.59801
O        -32.27914      -23.95774      -34.69051
O        -40.51420      -22.76007      -34.62461
O        -40.00502      -25.33387      -34.59601
O        -32.80204      -21.40719      -34.59163
O        -34.44944      -26.96906      -34.69405
O        -38.55927      -19.72185      -34.53703
O        -36.99669      -27.50288      -34.62023
O        -35.53371      -19.18725      -34.55670
O        -36.07942      -25.39172      -36.02695
O        -36.62246      -21.91996      -33.49388
O        -36.17360      -24.82196      -33.55906
O        -36.74799      -21.30641      -35.95461
O        -34.96067      -23.12269      -35.68360
O        -38.43717      -23.71242      -33.20589
O        -34.35135      -23.05527      -33.21835
O        -37.86660      -23.59157      -35.67504
Zr       -34.38055      -24.87665      -34.62040
Zr       -38.38499      -21.87312      -34.56514
Zr       -37.91985      -25.39973      -34.65426
Zr       -34.89263      -21.30013      -34.61633
Zr       -36.40362      -23.31223      -37.12793
Zr       -36.37425      -23.40502      -32.07635
H        -39.44533      -20.97166      -30.50319
H        -39.69067      -21.09655      -38.58085
H        -34.26281      -20.10874      -30.53356
H        -34.16620      -20.08529      -38.63323
H        -33.27819      -25.86817      -30.61744
H        -33.15760      -25.52164      -38.68730
H        -38.46501      -26.75881      -30.60794
H        -38.70764      -26.49909      -38.69377
Ni       -37.20166      -18.45769      -35.22416
O        -37.10732      -18.97182      -37.07938
H        -36.24738      -18.70611      -37.42699
C        -39.88955      -17.85610      -36.78415
H        -40.70527      -17.21828      -37.15108
H        -39.27857      -18.21089      -37.62670
H        -40.30834      -18.74245      -36.28797
C        -39.04290      -17.12617      -35.87759
C        -38.28495      -16.53084      -35.11588
H        -37.79617      -15.80288      -34.49069
H        -36.89251      -20.49313      -36.52947
H        -35.29545      -18.89733      -33.66499
H        -38.95291      -19.45380      -33.69609
