# Supplementary material for: High-Throughput Experimentation, Theoretical Modeling, and Human Intuition: Lessons Learned in Metal–Organic-Framework-Supported Catalyst Design
Source: ACS Cent Sci. 2023 Jan 26;9(2):266–76. doi: 10.1021/acscentsci.2c01422 (PMC9951283; doi:10.1021/acscentsci.2c01422)
Supplement: Supplementary file 2 — oc2c01422_si_002.zip [file oc2c01422_si_002.zip › DFT_SI/ml_geometries/prop/Al/prop_Al.xyz]

78
propyne_node_g1_Al_1_optfreq1.out	Energy: -2160343.0514906
C        -33.78704      -25.09092      -37.87712
C        -38.87158      -21.46677      -31.31809
C        -38.09104      -26.07598      -31.40301
C        -34.55913      -20.74196      -37.82382
C        -34.65056      -20.76114      -31.34827
C        -38.27596      -25.87693      -37.87889
C        -39.05462      -21.55126      -37.78768
C        -33.86806      -25.35905      -31.41112
H        -39.22432      -23.87826      -32.65735
H        -33.55176      -22.93062      -32.66693
H        -35.92828      -26.15796      -36.58881
H        -32.34498      -22.98397      -34.66623
H        -40.45399      -23.77700      -34.63298
H        -40.42226      -25.85191      -35.30776
H        -40.98090      -22.45136      -35.35675
H        -31.90168      -24.22571      -35.55000
H        -35.98935      -27.43662      -34.64153
H        -37.22649      -27.91050      -33.76589
H        -33.90896      -27.43243      -34.03559
H        -32.34036      -20.87031      -35.22758
O        -34.81560      -24.46054      -38.23437
O        -37.95130      -22.23661      -30.94431
O        -37.51858      -25.03177      -31.00320
O        -35.25870      -21.71698      -38.20088
O        -35.21497      -21.82162      -30.96847
O        -37.57348      -24.89513      -38.22554
O        -38.04135      -22.17801      -38.17961
O        -34.80536      -24.62237      -31.01395
O        -33.39371      -25.28476      -36.70002
O        -39.20929      -21.20795      -32.50119
O        -38.27907      -26.43469      -32.59159
O        -34.24475      -20.44623      -36.64805
O        -34.48975      -20.36998      -32.52761
O        -38.55514      -26.23010      -36.70359
O        -39.42946      -21.39131      -36.59653
O        -33.53727      -25.59624      -32.59828
O        -32.27616      -24.00037      -34.68713
O        -40.51720      -22.76537      -34.56825
O        -40.00152      -25.33372      -34.61156
O        -32.77640      -21.44456      -34.58791
O        -34.45903      -26.98935      -34.69176
O        -38.36911      -19.68261      -34.67333
O        -37.00568      -27.51443      -34.62011
O        -35.59520      -19.23564      -34.71504
O        -36.08496      -25.39402      -36.02083
O        -36.61935      -21.92819      -33.46678
O        -36.17481      -24.82264      -33.55392
O        -36.74621      -21.23066      -35.91295
O        -34.96162      -23.13089      -35.67491
O        -38.43628      -23.73209      -33.19440
O        -34.33798      -23.07868      -33.20640
O        -37.85929      -23.58208      -35.66121
Zr       -34.38567      -24.90139      -34.61616
Zr       -38.37807      -21.90427      -34.54492
Zr       -37.91729      -25.41079      -34.64926
Zr       -34.86216      -21.35185      -34.58986
Zr       -36.40736      -23.28608      -37.12313
Zr       -36.37492      -23.40890      -32.05365
H        -39.45306      -20.96550      -30.51196
H        -39.69010      -21.09651      -38.57898
H        -34.25613      -20.10356      -30.54245
H        -34.17203      -20.07962      -38.62999
H        -33.26567      -25.85492      -30.61862
H        -33.15938      -25.51220      -38.69303
H        -38.47150      -26.75887      -30.61123
H        -38.70096      -26.49634      -38.69868
Al       -37.00232      -19.48447      -35.79420
O        -37.30618      -18.44736      -37.09047
H        -36.63762      -17.98205      -37.59007
C        -42.11917      -19.96203      -32.71082
H        -42.04125      -21.03975      -32.51202
H        -41.46695      -19.45149      -31.98932
H        -43.15375      -19.64697      -32.51542
C        -41.73008      -19.66194      -34.06974
C        -41.42127      -19.41062      -35.21807
H        -41.13799      -19.21221      -36.23404
H        -35.61714      -18.76433      -33.87734
H        -39.19670      -19.19708      -34.57469
