# Supplementary material for: High-Throughput Experimentation, Theoretical Modeling, and Human Intuition: Lessons Learned in Metal–Organic-Framework-Supported Catalyst Design
Source: ACS Cent Sci. 2023 Jan 26;9(2):266–76. doi: 10.1021/acscentsci.2c01422 (PMC9951283; doi:10.1021/acscentsci.2c01422)
Supplement: Supplementary file 2 — oc2c01422_si_002.zip [file oc2c01422_si_002.zip › DFT_SI/ml_geometries/prop/In/prop_In.xyz]

78
propyne_node_g1_In_1_optfreq1.out	Energy: -2009335.6722399
C        -33.78700      -25.09090      -37.87717
C        -38.87134      -21.46670      -31.31808
C        -38.09102      -26.07599      -31.40298
C        -34.55923      -20.74210      -37.82375
C        -34.65091      -20.76119      -31.34832
C        -38.27595      -25.87692      -37.87888
C        -39.05454      -21.55113      -37.78770
C        -33.86800      -25.35906      -31.41113
H        -39.21231      -23.84896      -32.65830
H        -33.53882      -22.94770      -32.66784
H        -35.93903      -26.15782      -36.59065
H        -32.33143      -23.01397      -34.67264
H        -40.42961      -23.73146      -34.60980
H        -40.44392      -25.82008      -35.28729
H        -40.87625      -22.45997      -35.43802
H        -31.89514      -24.26595      -35.54701
H        -36.00671      -27.43499      -34.64242
H        -37.24535      -27.90001      -33.76534
H        -33.92730      -27.44252      -34.03110
H        -32.30321      -20.89915      -35.22482
O        -34.81153      -24.45334      -38.23297
O        -37.97519      -22.26146      -30.94365
O        -37.51428      -25.03424      -31.00312
O        -35.26349      -21.70637      -38.21468
O        -35.24265      -21.80980      -30.97478
O        -37.58465      -24.88596      -38.22470
O        -38.01658      -22.12663      -38.19507
O        -34.80286      -24.61853      -31.01417
O        -33.39894      -25.30022      -36.70117
O        -39.13952      -21.13247      -32.50442
O        -38.29005      -26.42538      -32.59250
O        -34.24659      -20.45221      -36.64487
O        -34.41251      -20.39940      -32.51929
O        -38.56217      -26.22516      -36.70371
O        -39.42308      -21.40348      -36.59311
O        -33.54523      -25.60958      -32.59720
O        -32.26933      -24.03261      -34.68625
O        -40.48926      -22.71953      -34.59034
O        -40.00501      -25.30634      -34.59933
O        -32.74876      -21.48089      -34.59926
O        -34.47083      -26.99861      -34.69214
O        -38.45783      -19.63354      -34.72427
O        -37.02290      -27.50735      -34.62069
O        -35.46236      -19.26329      -34.59371
O        -36.09155      -25.39378      -36.02181
O        -36.59251      -21.92087      -33.46639
O        -36.17717      -24.82283      -33.55600
O        -36.73924      -21.24387      -35.93683
O        -34.94928      -23.14056      -35.68064
O        -38.42551      -23.70426      -33.19783
O        -34.32676      -23.09329      -33.20537
O        -37.86148      -23.57244      -35.66508
Zr       -34.38697      -24.91109      -34.61869
Zr       -38.33810      -21.86535      -34.55768
Zr       -37.92495      -25.39719      -34.65019
Zr       -34.83678      -21.35871      -34.58120
Zr       -36.40317      -23.27923      -37.11081
Zr       -36.37329      -23.41144      -32.05662
H        -39.49097      -21.00495      -30.51856
H        -39.73524      -21.15313      -38.57160
H        -34.30064      -20.08859      -30.53352
H        -34.16913      -20.07026      -38.62149
H        -33.26075      -25.84681      -30.61710
H        -33.15682      -25.50592      -38.69472
H        -38.46483      -26.76357      -30.61222
H        -38.68525      -26.50739      -38.69843
In       -36.92320      -19.25176      -36.01160
O        -36.18884      -17.92828      -37.19138
H        -35.26199      -17.79073      -36.96242
C        -37.72402      -18.72048      -39.63984
H        -36.99140      -17.90470      -39.66672
H        -37.17244      -19.67248      -39.64433
H        -38.33917      -18.68361      -40.54998
C        -38.55490      -18.61250      -38.46387
C        -39.25700      -18.54085      -37.47112
H        -39.93755      -18.52456      -36.64133
H        -35.37705      -18.83661      -33.73682
H        -38.65498      -19.17601      -33.90015
