# Supplementary material for: High-Throughput Experimentation, Theoretical Modeling, and Human Intuition: Lessons Learned in Metal–Organic-Framework-Supported Catalyst Design
Source: ACS Cent Sci. 2023 Jan 26;9(2):266–76. doi: 10.1021/acscentsci.2c01422 (PMC9951283; doi:10.1021/acscentsci.2c01422)
Supplement: Supplementary file 2 — oc2c01422_si_002.zip [file oc2c01422_si_002.zip › DFT_SI/ml_geometries/prop/Cu/prop_Cu.xyz]

79
propyne_node_g1_Cu_2_optfreq1.out	Energy: -3037891.5666432
C        -33.78702      -25.09094      -37.87711
C        -38.87158      -21.46680      -31.31807
C        -38.09103      -26.07600      -31.40299
C        -34.55914      -20.74198      -37.82379
C        -34.65055      -20.76113      -31.34825
C        -38.27595      -25.87695      -37.87885
C        -39.05470      -21.55114      -37.78783
C        -33.86804      -25.35906      -31.41111
H        -39.22658      -23.87545      -32.65872
H        -33.57494      -22.90405      -32.66608
H        -35.91816      -26.16598      -36.57409
H        -32.36667      -22.93734      -34.65243
H        -40.44888      -23.78066      -34.63677
H        -40.44191      -25.86024      -35.27845
H        -40.91313      -22.51778      -35.47994
H        -31.90398      -24.16569      -35.54863
H        -35.98535      -27.41032      -34.63800
H        -37.22480      -27.88559      -33.76608
H        -33.90356      -27.40373      -34.04102
H        -32.35238      -20.84588      -35.20906
O        -34.81537      -24.46932      -38.24841
O        -37.93908      -22.22719      -30.96377
O        -37.52290      -25.02504      -31.01137
O        -35.28025      -21.70488      -38.19768
O        -35.23292      -21.81533      -30.97875
O        -37.56730      -24.90567      -38.23815
O        -38.05295      -22.19047      -38.17744
O        -34.80820      -24.62196      -31.01908
O        -33.39271      -25.26217      -36.69825
O        -39.23881      -21.21212      -32.49275
O        -38.28668      -26.43239      -32.59114
O        -34.20848      -20.47520      -36.64987
O        -34.48333      -20.35916      -32.52066
O        -38.55692      -26.21848      -36.70137
O        -39.41204      -21.33686      -36.59551
O        -33.52489      -25.57839      -32.59864
O        -32.28224      -23.95455      -34.68408
O        -40.52150      -22.76488      -34.63141
O        -40.00926      -25.32666      -34.60175
O        -32.79419      -21.40644      -34.56108
O        -34.45560      -26.96202      -34.69640
O        -38.57464      -19.73172      -34.48688
O        -37.00167      -27.49441      -34.62206
O        -35.65051      -19.24981      -34.60379
O        -36.08124      -25.38760      -36.02773
O        -36.63330      -21.93103      -33.52173
O        -36.17791      -24.82099      -33.55849
O        -36.73795      -21.29000      -35.99533
O        -34.96785      -23.11726      -35.67603
O        -38.44854      -23.71182      -33.20569
O        -34.35742      -23.05109      -33.21131
O        -37.86556      -23.57642      -35.67473
Zr       -34.38145      -24.87001      -34.61627
Zr       -38.40711      -21.86985      -34.54952
Zr       -37.92264      -25.39193      -34.65433
Zr       -34.88140      -21.27985      -34.60297
Zr       -36.39357      -23.32900      -37.12746
Zr       -36.37491      -23.40267      -32.07767
H        -39.43795      -20.96711      -30.50152
H        -39.70624      -21.12088      -38.58133
H        -34.24526      -20.11959      -30.53448
H        -34.18064      -20.07508      -38.62784
H        -33.27779      -25.86774      -30.61785
H        -33.15803      -25.52498      -38.68540
H        -38.45840      -26.76144      -30.60751
H        -38.70801      -26.50069      -38.69202
Cu       -37.32204      -18.74201      -35.62281
O        -36.31248      -18.46619      -37.15954
H        -35.39389      -18.51367      -36.85746
C        -37.94406      -15.84385      -37.19588
H        -37.63046      -15.24847      -36.32778
H        -37.04479      -16.16973      -37.73581
H        -38.54377      -15.19771      -37.85175
C        -38.70209      -17.00946      -36.80809
C        -39.35204      -18.01097      -36.54749
H        -39.97155      -18.86585      -36.34086
H        -36.74115      -20.59457      -36.67895
H        -35.54869      -18.84941      -33.73173
H        -38.79436      -19.42357      -33.59993
