# Supplementary material for: High-Throughput Experimentation, Theoretical Modeling, and Human Intuition: Lessons Learned in Metal–Organic-Framework-Supported Catalyst Design
Source: ACS Cent Sci. 2023 Jan 26;9(2):266–76. doi: 10.1021/acscentsci.2c01422 (PMC9951283; doi:10.1021/acscentsci.2c01422)
Supplement: Supplementary file 2 — oc2c01422_si_002.zip [file oc2c01422_si_002.zip › DFT_SI/ml_geometries/prop/Fe/prop_Fe.xyz]

79
propyne_node_g1_Fe_5_optfreq1.out	Energy: -2801504.4074999
C        -33.78703      -25.09095      -37.87711
C        -38.87157      -21.46678      -31.31809
C        -38.09103      -26.07599      -31.40300
C        -34.55916      -20.74196      -37.82373
C        -34.65054      -20.76114      -31.34828
C        -38.27595      -25.87696      -37.87885
C        -39.05470      -21.55116      -37.78782
C        -33.86804      -25.35906      -31.41111
H        -39.22061      -23.86529      -32.66091
H        -33.56719      -22.91128      -32.67474
H        -35.91986      -26.16912      -36.57879
H        -32.36289      -22.95178      -34.66301
H        -40.44837      -23.76845      -34.62486
H        -40.44134      -25.85221      -35.28304
H        -40.89654      -22.50241      -35.46859
H        -31.90553      -24.18520      -35.55289
H        -35.98756      -27.41791      -34.63849
H        -37.22478      -27.88920      -33.76263
H        -33.90713      -27.40839      -34.03230
H        -32.36533      -20.86927      -35.25780
O        -34.81559      -24.46930      -38.24669
O        -37.94878      -22.23748      -30.96054
O        -37.52112      -25.02653      -31.01102
O        -35.27513      -21.70651      -38.20191
O        -35.23826      -21.81217      -30.98114
O        -37.57085      -24.90264      -38.23739
O        -38.03757      -22.17095      -38.18434
O        -34.80533      -24.61822      -31.01954
O        -33.39285      -25.26977      -36.69891
O        -39.21898      -21.19300      -32.49620
O        -38.28610      -26.43360      -32.59072
O        -34.22190      -20.46207      -36.65248
O        -34.44761      -20.37312      -32.51970
O        -38.55671      -26.22156      -36.70235
O        -39.43144      -21.40557      -36.59572
O        -33.52753      -25.58515      -32.59807
O        -32.27933      -23.96833      -34.68776
O        -40.51882      -22.75491      -34.61428
O        -40.00766      -25.32771      -34.59998
O        -32.78975      -21.41445      -34.58548
O        -34.45455      -26.97152      -34.69479
O        -38.53169      -19.70461      -34.52983
O        -37.00340      -27.50153      -34.62064
O        -35.54531      -19.21751      -34.56418
O        -36.08223      -25.39356      -36.02844
O        -36.62264      -21.92772      -33.51225
O        -36.17626      -24.82449      -33.55908
O        -36.74512      -21.28755      -35.96214
O        -34.96403      -23.12467      -35.68504
O        -38.44071      -23.70977      -33.20748
O        -34.35068      -23.05915      -33.21805
O        -37.86139      -23.58529      -35.67278
Zr       -34.38423      -24.87972      -34.62013
Zr       -38.39511      -21.86974      -34.56604
Zr       -37.92314      -25.39683      -34.65437
Zr       -34.87987      -21.30342      -34.61435
Zr       -36.40342      -23.31785      -37.13244
Zr       -36.37634      -23.40360      -32.07979
H        -39.44691      -20.97404      -30.50349
H        -39.69596      -21.09644      -38.57341
H        -34.27014      -20.10842      -30.53054
H        -34.17335      -20.07826      -38.62983
H        -33.27706      -25.86561      -30.61672
H        -33.15590      -25.51964      -38.68701
H        -38.46075      -26.76031      -30.60738
H        -38.70533      -26.50113      -38.69327
Fe       -37.21485      -18.47243      -35.37019
O        -37.19973      -18.96883      -37.18094
H        -36.81005      -18.45678      -37.89488
C        -35.56371      -15.95117      -34.36574
H        -35.29301      -16.27270      -33.34978
H        -34.73469      -16.24925      -35.02142
H        -35.62997      -14.85361      -34.36035
C        -36.82644      -16.55784      -34.78097
C        -38.05364      -16.67404      -35.05868
H        -39.07021      -16.31847      -35.18928
H        -36.87277      -20.56295      -36.62150
H        -35.23199      -18.83921      -33.73356
H        -38.96594      -19.42188      -33.71515
