# Supplementary material for: High-Throughput Experimentation, Theoretical Modeling, and Human Intuition: Lessons Learned in Metal–Organic-Framework-Supported Catalyst Design
Source: ACS Cent Sci. 2023 Jan 26;9(2):266–76. doi: 10.1021/acscentsci.2c01422 (PMC9951283; doi:10.1021/acscentsci.2c01422)
Supplement: Supplementary file 2 — oc2c01422_si_002.zip [file oc2c01422_si_002.zip › DFT_SI/ml_geometries/prop/Ru/prop_Ru.xyz]

79
propyne_node_g1_Ru_3_optfreq1.out	Energy: -2068086.3120003
C        -33.78703      -25.09096      -37.87711
C        -38.87151      -21.46671      -31.31807
C        -38.09102      -26.07600      -31.40301
C        -34.55922      -20.74199      -37.82372
C        -34.65065      -20.76115      -31.34831
C        -38.27591      -25.87693      -37.87886
C        -39.05463      -21.55118      -37.78777
C        -33.86803      -25.35909      -31.41114
H        -39.22024      -23.86641      -32.65448
H        -33.55548      -22.92230      -32.67066
H        -35.92405      -26.16847      -36.57452
H        -32.34923      -22.96454      -34.66697
H        -40.44328      -23.75348      -34.62638
H        -40.44967      -25.84020      -35.27485
H        -40.89874      -22.48435      -35.46338
H        -31.89362      -24.20561      -35.54663
H        -35.99470      -27.41486      -34.63915
H        -37.23505      -27.88808      -33.76852
H        -33.91108      -27.41415      -34.04022
H        -32.32954      -20.85687      -35.22700
O        -34.81703      -24.47090      -38.24700
O        -37.94830      -22.23648      -30.96098
O        -37.51866      -25.02869      -31.00880
O        -35.27314      -21.71080      -38.19506
O        -35.23857      -21.81225      -30.98040
O        -37.57247      -24.90068      -38.23788
O        -38.03623      -22.16669      -38.18234
O        -34.80457      -24.61814      -31.01800
O        -33.39578      -25.27021      -36.69863
O        -39.21156      -21.18544      -32.49743
O        -38.29047      -26.42785      -32.59189
O        -34.24582      -20.43835      -36.64971
O        -34.44476      -20.37842      -32.52089
O        -38.55940      -26.21545      -36.70166
O        -39.41671      -21.36192      -36.59668
O        -33.53149      -25.58859      -32.59834
O        -32.27460      -23.98114      -34.68660
O        -40.51017      -22.73874      -34.61514
O        -40.00991      -25.30999      -34.60015
O        -32.77615      -21.42684      -34.59101
O        -34.45998      -26.97081      -34.69720
O        -38.43409      -19.70315      -34.52175
O        -37.01058      -27.49460      -34.62307
O        -35.56680      -19.25746      -34.57124
O        -36.08503      -25.38976      -36.02799
O        -36.61099      -21.94099      -33.51301
O        -36.17617      -24.82369      -33.55718
O        -36.73968      -21.29788      -35.96782
O        -34.96468      -23.12180      -35.68176
O        -38.44121      -23.70585      -33.20092
O        -34.34011      -23.06372      -33.21419
O        -37.85955      -23.57186      -35.66790
Zr       -34.38377      -24.88086      -34.61723
Zr       -38.38632      -21.85695      -34.54185
Zr       -37.92563      -25.38794      -34.65178
Zr       -34.86101      -21.30236      -34.60038
Zr       -36.39725      -23.32867      -37.12991
Zr       -36.37225      -23.40685      -32.07189
H        -39.45431      -20.98118      -30.50520
H        -39.71174      -21.12765      -38.58095
H        -34.27397      -20.10458      -30.53288
H        -34.16269      -20.09043      -38.63303
H        -33.27426      -25.86292      -30.61739
H        -33.15414      -25.51648      -38.68686
H        -38.45901      -26.76312      -30.60931
H        -38.70010      -26.50531      -38.69238
Ru       -37.20349      -18.36849      -35.60037
O        -35.83906      -17.39199      -36.52203
H        -35.00568      -17.81739      -36.26009
C        -38.29991      -15.42409      -36.14331
H        -38.32675      -15.06296      -35.10656
H        -37.32534      -15.12648      -36.55781
H        -39.09411      -14.92105      -36.71258
C        -38.41542      -16.87801      -36.21359
C        -38.84003      -17.99397      -36.68881
H        -39.60872      -18.60419      -37.15469
H        -36.88755      -20.55580      -36.57785
H        -35.39389      -18.87530      -33.70078
H        -38.89503      -19.34034      -33.75475
