# Supplementary material for: High-Throughput Experimentation, Theoretical Modeling, and Human Intuition: Lessons Learned in Metal–Organic-Framework-Supported Catalyst Design
Source: ACS Cent Sci. 2023 Jan 26;9(2):266–76. doi: 10.1021/acscentsci.2c01422 (PMC9951283; doi:10.1021/acscentsci.2c01422)
Supplement: Supplementary file 2 — oc2c01422_si_002.zip [file oc2c01422_si_002.zip › DFT_SI/ml_geometries/prop/Rh/prop_Rh.xyz]

78
propyne_node_g1_Rh_1_optfreq1.out	Energy: -2077515.1520377
C        -33.78703      -25.09091      -37.87710
C        -38.87157      -21.46680      -31.31809
C        -38.09104      -26.07600      -31.40301
C        -34.55916      -20.74199      -37.82375
C        -34.65053      -20.76115      -31.34828
C        -38.27596      -25.87698      -37.87884
C        -39.05468      -21.55114      -37.78783
C        -33.86802      -25.35904      -31.41110
H        -39.20949      -23.84746      -32.66528
H        -33.54149      -22.94250      -32.67887
H        -35.93876      -26.16810      -36.57568
H        -32.33821      -22.99526      -34.65809
H        -40.43212      -23.70917      -34.60724
H        -40.44366      -25.79770      -35.28541
H        -40.87258      -22.44233      -35.44256
H        -31.89264      -24.24369      -35.54062
H        -36.01596      -27.41333      -34.63976
H        -37.26257      -27.87078      -33.77041
H        -33.93143      -27.41909      -34.03196
H        -32.30589      -20.91953      -35.22650
O        -34.80800      -24.45450      -38.24859
O        -37.97013      -22.25714      -30.94454
O        -37.51508      -25.03311      -31.00369
O        -35.30690      -21.67830      -38.21444
O        -35.23365      -21.81381      -30.97246
O        -37.57203      -24.90103      -38.24266
O        -38.03175      -22.16119      -38.18537
O        -34.80147      -24.61623      -31.01470
O        -33.40335      -25.28033      -36.69859
O        -39.13870      -21.12676      -32.50087
O        -38.29709      -26.41711      -32.59440
O        -34.16452      -20.52522      -36.65603
O        -34.44245      -20.38447      -32.52070
O        -38.57052      -26.19905      -36.70025
O        -39.43471      -21.39450      -36.60074
O        -33.54366      -25.60184      -32.59909
O        -32.27904      -24.01670      -34.68394
O        -40.49202      -22.69740      -34.59066
O        -40.00310      -25.27759      -34.60341
O        -32.74539      -21.47532      -34.57299
O        -34.47457      -26.97819      -34.69547
O        -38.45002      -19.68785      -34.73768
O        -37.03162      -27.48240      -34.62573
O        -35.41335      -19.23600      -34.64129
O        -36.09117      -25.38542      -36.03257
O        -36.59051      -21.90681      -33.46788
O        -36.17804      -24.81552      -33.55659
O        -36.73311      -21.16265      -35.90278
O        -34.98635      -23.11861      -35.69058
O        -38.42383      -23.68927      -33.20270
O        -34.33335      -23.08184      -33.21247
O        -37.83054      -23.53535      -35.67669
Zr       -34.39384      -24.89144      -34.62057
Zr       -38.34560      -21.83112      -34.55622
Zr       -37.92259      -25.36541      -34.65449
Zr       -34.83655      -21.33525      -34.59086
Zr       -36.40082      -23.29546      -37.15548
Zr       -36.37352      -23.40056      -32.05910
H        -39.49603      -21.01488      -30.51650
H        -39.71293      -21.13334      -38.58250
H        -34.28179      -20.09740      -30.53439
H        -34.19998      -20.04582      -38.61346
H        -33.26510      -25.85427      -30.61859
H        -33.15698      -25.52051      -38.68690
H        -38.45666      -26.76935      -30.61356
H        -38.68872      -26.51723      -38.68891
Rh       -36.87925      -19.14735      -36.11800
O        -35.63762      -18.04354      -37.04133
H        -34.86575      -18.03309      -36.44461
C        -39.83068      -18.10542      -36.88475
H        -40.33956      -18.87558      -36.29041
H        -39.68350      -17.22645      -36.24383
H        -40.47680      -17.81389      -37.72506
C        -38.57620      -18.62977      -37.39291
C        -37.69326      -19.14297      -38.10571
H        -37.08116      -19.50148      -38.91852
H        -35.60207      -18.87791      -33.76531
H        -38.37553      -19.20478      -33.90512
