# Supplementary material for: High-Throughput Experimentation, Theoretical Modeling, and Human Intuition: Lessons Learned in Metal–Organic-Framework-Supported Catalyst Design
Source: ACS Cent Sci. 2023 Jan 26;9(2):266–76. doi: 10.1021/acscentsci.2c01422 (PMC9951283; doi:10.1021/acscentsci.2c01422)
Supplement: Supplementary file 2 — oc2c01422_si_002.zip [file oc2c01422_si_002.zip › DFT_SI/ml_geometries/prop/Pt/prop_Pt.xyz]

77
propyne_node_g1_Pt_3_optfreq1.out	Energy: -2082599.0572120
C        -33.78702      -25.09094      -37.87711
C        -38.87158      -21.46680      -31.31807
C        -38.09103      -26.07600      -31.40299
C        -34.55914      -20.74198      -37.82379
C        -34.65055      -20.76113      -31.34825
C        -38.27595      -25.87695      -37.87885
C        -39.05470      -21.55114      -37.78783
C        -33.86804      -25.35906      -31.41111
H        -39.21548      -23.86096      -32.63977
H        -33.56157      -22.91362      -32.66237
H        -35.92484      -26.16637      -36.57299
H        -32.34952      -22.97374      -34.67328
H        -40.44188      -23.77163      -34.62991
H        -40.44100      -25.85189      -35.28041
H        -40.92840      -22.50493      -35.45538
H        -31.89591      -24.22052      -35.54387
H        -35.99445      -27.41859      -34.63996
H        -37.23395      -27.89080      -33.76815
H        -33.91443      -27.42003      -34.03764
H        -32.33655      -20.86623      -35.25505
O        -34.81738      -24.47012      -38.24501
O        -37.94298      -22.23143      -30.95267
O        -37.51664      -25.03119      -31.00665
O        -35.25776      -21.71880      -38.19700
O        -35.24940      -21.80688      -30.96943
O        -37.57115      -24.90110      -38.23676
O        -38.04702      -22.18163      -38.18191
O        -34.80405      -24.61886      -31.01712
O        -33.39611      -25.27440      -36.69941
O        -39.22554      -21.22017      -32.49769
O        -38.28613      -26.43119      -32.59169
O        -34.28083      -20.40888      -36.64582
O        -34.41621      -20.41377      -32.52439
O        -38.55926      -26.21669      -36.70235
O        -39.40373      -21.32457      -36.59770
O        -33.53344      -25.59455      -32.59780
O        -32.27194      -23.99036      -34.68315
O        -40.51329      -22.75660      -34.62021
O        -40.01069      -25.32327      -34.59842
O        -32.78018      -21.43794      -34.61898
O        -34.46086      -26.97569      -34.69596
O        -38.39264      -19.73521      -34.55668
O        -37.01047      -27.49805      -34.62330
O        -35.63329      -19.26279      -34.54241
O        -36.08554      -25.38927      -36.02411
O        -36.61389      -21.92742      -33.50598
O        -36.17604      -24.81823      -33.55438
O        -36.73013      -21.34358      -35.98066
O        -34.95617      -23.12500      -35.67388
O        -38.43857      -23.71488      -33.19311
O        -34.34096      -23.07029      -33.20918
O        -37.86510      -23.57441      -35.65972
Zr       -34.38390      -24.88495      -34.60875
Zr       -38.39954      -21.85489      -34.52962
Zr       -37.92497      -25.39003      -34.64420
Zr       -34.86445      -21.30654      -34.59209
Zr       -36.39783      -23.33566      -37.11729
Zr       -36.37386      -23.39757      -32.06080
H        -39.44524      -20.96409      -30.50969
H        -39.71937      -21.14143      -38.58317
H        -34.28908      -20.08822      -30.54026
H        -34.13960      -20.10422      -38.63334
H        -33.27093      -25.85913      -30.61722
H        -33.15403      -25.51348      -38.68864
H        -38.46545      -26.76079      -30.61001
H        -38.70097      -26.50351      -38.69362
Pt       -37.20782      -18.34087      -35.08188
O        -36.01092      -16.91073      -35.69317
H        -35.11240      -17.26365      -35.59404
C        -38.49866      -15.44171      -34.68713
H        -38.59161      -15.54382      -33.59823
H        -37.50835      -15.02048      -34.90720
H        -39.26960      -14.74517      -35.04357
C        -38.63805      -16.72077      -35.35506
C        -38.92872      -17.67049      -36.11720
H        -39.50164      -18.33414      -36.74925
H        -36.85851      -20.56424      -36.53372
