# Supplementary material for: High-Throughput Experimentation, Theoretical Modeling, and Human Intuition: Lessons Learned in Metal–Organic-Framework-Supported Catalyst Design
Source: ACS Cent Sci. 2023 Jan 26;9(2):266–76. doi: 10.1021/acscentsci.2c01422 (PMC9951283; doi:10.1021/acscentsci.2c01422)
Supplement: Supplementary file 2 — oc2c01422_si_002.zip [file oc2c01422_si_002.zip › DFT_SI/ml_geometries/h2/Pd/h2_Pd.xyz]

74
H2_node_g1_Pd_1_optfreq1.out	Energy: -2016376.0455568
C        -33.78704      -25.09095      -37.87714
C        -38.87132      -21.46664      -31.31809
C        -38.09101      -26.07601      -31.40304
C        -34.55925      -20.74201      -37.82363
C        -34.65081      -20.76112      -31.34831
C        -38.27594      -25.87693      -37.87890
C        -39.05458      -21.55125      -37.78773
C        -33.86805      -25.35909      -31.41115
H        -39.22179      -23.86397      -32.65763
H        -33.55754      -22.91981      -32.67212
H        -35.92556      -26.16927      -36.57467
H        -32.34709      -22.96996      -34.66565
H        -40.44719      -23.75276      -34.63224
H        -40.45301      -25.84066      -35.27383
H        -40.91516      -22.47744      -35.45679
H        -31.89240      -24.21060      -35.54546
H        -36.00049      -27.41704      -34.63923
H        -37.24255      -27.88766      -33.76992
H        -33.91408      -27.42038      -34.04167
H        -32.32742      -20.85566      -35.21742
O        -34.81612      -24.46914      -38.24671
O        -37.94758      -22.23612      -30.96136
O        -37.51922      -25.02745      -31.01060
O        -35.27559      -21.70809      -38.19871
O        -35.23445      -21.81357      -30.97907
O        -37.57183      -24.90104      -38.23829
O        -38.03448      -22.16484      -38.18320
O        -34.80464      -24.61720      -31.01997
O        -33.39754      -25.27326      -36.69848
O        -39.20887      -21.18244      -32.49683
O        -38.29301      -26.42658      -32.59196
O        -34.24747      -20.44562      -36.64704
O        -34.45761      -20.37542      -32.52340
O        -38.56022      -26.21419      -36.70174
O        -39.40833      -21.35417      -36.59601
O        -33.53216      -25.59026      -32.59855
O        -32.27487      -23.98602      -34.68609
O        -40.51299      -22.73791      -34.61690
O        -40.01185      -25.30723      -34.60260
O        -32.77627      -21.43023      -34.58693
O        -34.46353      -26.97441      -34.69642
O        -38.49536      -19.70779      -34.52557
O        -37.01616      -27.49348      -34.62368
O        -35.54233      -19.22891      -34.56784
O        -36.08554      -25.39018      -36.02831
O        -36.61354      -21.93272      -33.51362
O        -36.17758      -24.82163      -33.55894
O        -36.73186      -21.30413      -35.96695
O        -34.96166      -23.12452      -35.68141
O        -38.44295      -23.70179      -33.20401
O        -34.34175      -23.06345      -33.21583
O        -37.85948      -23.57051      -35.67129
Zr       -34.38399      -24.88609      -34.61671
Zr       -38.39423      -21.85282      -34.54744
Zr       -37.92813      -25.38565      -34.65328
Zr       -34.85887      -21.31063      -34.60445
Zr       -36.39777      -23.32970      -37.13242
Zr       -36.37419      -23.40495      -32.07491
H        -39.45574      -20.98386      -30.50471
H        -39.71950      -21.13820      -38.57894
H        -34.26728      -20.10559      -30.53550
H        -34.15959      -20.08773      -38.62860
H        -33.27415      -25.86175      -30.61696
H        -33.15360      -25.51510      -38.68703
H        -38.45557      -26.76404      -30.60874
H        -38.69963      -26.50567      -38.69226
Pd       -37.16194      -18.41468      -35.52164
O        -35.91565      -17.32678      -36.54159
H        -35.05833      -17.66409      -36.23458
H        -36.86245      -20.56011      -36.57137
H        -35.44577      -18.87345      -33.67356
H        -38.79100      -19.37968      -33.66675
H        -38.40503      -17.40020      -36.07223
H        -38.38688      -18.04246      -36.63874
