# Supplementary material for: High-Throughput Experimentation, Theoretical Modeling, and Human Intuition: Lessons Learned in Metal–Organic-Framework-Supported Catalyst Design
Source: ACS Cent Sci. 2023 Jan 26;9(2):266–76. doi: 10.1021/acscentsci.2c01422 (PMC9951283; doi:10.1021/acscentsci.2c01422)
Supplement: Supplementary file 2 — oc2c01422_si_002.zip [file oc2c01422_si_002.zip › DFT_SI/ml_geometries/h2/Ni/h2_Ni.xyz]

74
H2_node_g1_Ni_3_optfreq1.out	Energy: -2882545.5637498
C        -33.78707      -25.09093      -37.87712
C        -38.87150      -21.46684      -31.31816
C        -38.09102      -26.07603      -31.40304
C        -34.55925      -20.74202      -37.82384
C        -34.65057      -20.76105      -31.34816
C        -38.27595      -25.87698      -37.87883
C        -39.05457      -21.55110      -37.78775
C        -33.86808      -25.35905      -31.41108
H        -39.21292      -23.85323      -32.65899
H        -33.56137      -22.91546      -32.67532
H        -35.92095      -26.17719      -36.55817
H        -32.33667      -22.95361      -34.66796
H        -40.45632      -23.73338      -34.62447
H        -40.45407      -25.82405      -35.27121
H        -40.93458      -22.45169      -35.43302
H        -31.87426      -24.20628      -35.53484
H        -36.00029      -27.39030      -34.63227
H        -37.24878      -27.86120      -33.77122
H        -33.91030      -27.38711      -34.04085
H        -32.29581      -20.83743      -35.18863
O        -34.81819      -24.47756      -38.26013
O        -37.94058      -22.23287      -30.97040
O        -37.51831      -25.02599      -31.01529
O        -35.34382      -21.67359      -38.17005
O        -35.25855      -21.80639      -30.99221
O        -37.56825      -24.90683      -38.24985
O        -37.99111      -22.11607      -38.15427
O        -34.80338      -24.61188      -31.02480
O        -33.40150      -25.25245      -36.69677
O        -39.22626      -21.18901      -32.49101
O        -38.29998      -26.42015      -32.59426
O        -34.19781      -20.46436      -36.66422
O        -34.39550      -20.39078      -32.51100
O        -38.55989      -26.19782      -36.69873
O        -39.44392      -21.38161      -36.60701
O        -33.52726      -25.58148      -32.59972
O        -32.27595      -23.97358      -34.68695
O        -40.52132      -22.71968      -34.60070
O        -40.00884      -25.28355      -34.60847
O        -32.75404      -21.43326      -34.58493
O        -34.46055      -26.94486      -34.69764
O        -38.55265      -19.70631      -34.52944
O        -37.01555      -27.46733      -34.62357
O        -35.40889      -19.22067      -34.54764
O        -36.08351      -25.38336      -36.03405
O        -36.61274      -21.90511      -33.54135
O        -36.17775      -24.80758      -33.56576
O        -36.78874      -21.02723      -35.93037
O        -34.99319      -23.08982      -35.69838
O        -38.43918      -23.68671      -33.21160
O        -34.34292      -23.04991      -33.22548
O        -37.83883      -23.53268      -35.68421
Zr       -34.38481      -24.85727      -34.61763
Zr       -38.41074      -21.82065      -34.53692
Zr       -37.92757      -25.36011      -34.65421
Zr       -34.83129      -21.25653      -34.59469
Zr       -36.38652      -23.36272      -37.14224
Zr       -36.37446      -23.38625      -32.08558
H        -39.44706      -20.98537      -30.49805
H        -39.71112      -21.16428      -38.59761
H        -34.29914      -20.10331      -30.52261
H        -34.15362      -20.11876      -38.64930
H        -33.28321      -25.87117      -30.61669
H        -33.15069      -25.52290      -38.68007
H        -38.44858      -26.76781      -30.60930
H        -38.70276      -26.51190      -38.68531
Ni       -37.08743      -18.84634      -35.57903
O        -36.61053      -17.37164      -36.51543
H        -35.73775      -17.05193      -36.25630
H        -36.86644      -20.82224      -36.87196
H        -35.25959      -18.78731      -33.70014
H        -38.91715      -19.30310      -33.73428
H        -38.66371      -18.31509      -37.35042
H        -39.10825      -18.82480      -37.00144
