# Supplementary material for: High-Throughput Experimentation, Theoretical Modeling, and Human Intuition: Lessons Learned in Metal–Organic-Framework-Supported Catalyst Design
Source: ACS Cent Sci. 2023 Jan 26;9(2):266–76. doi: 10.1021/acscentsci.2c01422 (PMC9951283; doi:10.1021/acscentsci.2c01422)
Supplement: Supplementary file 2 — oc2c01422_si_002.zip [file oc2c01422_si_002.zip › DFT_SI/ml_geometries/h2/Al/h2_Al.xyz]

73
H2_node_g1_Al_1_optfreq1.out	Energy: -2087932.5870838
C        -33.78708      -25.09090      -37.87712
C        -38.87156      -21.46680      -31.31806
C        -38.09103      -26.07599      -31.40299
C        -34.55918      -20.74203      -37.82365
C        -34.65056      -20.76112      -31.34831
C        -38.27596      -25.87694      -37.87884
C        -39.05462      -21.55118      -37.78787
C        -33.86802      -25.35904      -31.41114
H        -39.22179      -23.88040      -32.65576
H        -33.54577      -22.93381      -32.66974
H        -35.92271      -26.16268      -36.58710
H        -32.34188      -22.98474      -34.66829
H        -40.44558      -23.78374      -34.62347
H        -40.42626      -25.86313      -35.28912
H        -40.88847      -22.51199      -35.46228
H        -31.89718      -24.22803      -35.54931
H        -35.98422      -27.43877      -34.64150
H        -37.22221      -27.91597      -33.76817
H        -33.90398      -27.43147      -34.03625
H        -32.33923      -20.86882      -35.22807
O        -34.81613      -24.46149      -38.23527
O        -37.95677      -22.24371      -30.94646
O        -37.51889      -25.03145      -31.00329
O        -35.25811      -21.71747      -38.19995
O        -35.21652      -21.82084      -30.96941
O        -37.57491      -24.89400      -38.22624
O        -38.03428      -22.16947      -38.17986
O        -34.80475      -24.62175      -31.01346
O        -33.39312      -25.28217      -36.70004
O        -39.19371      -21.19265      -32.50483
O        -38.27328      -26.43696      -32.59163
O        -34.25029      -20.44266      -36.64701
O        -34.48418      -20.37120      -32.52721
O        -38.55304      -26.23041      -36.70342
O        -39.43765      -21.41390      -36.59692
O        -33.53755      -25.59619      -32.59823
O        -32.27453      -24.00091      -34.68817
O        -40.50960      -22.77054      -34.61020
O        -39.99519      -25.34179      -34.60175
O        -32.77508      -21.44462      -34.58968
O        -34.45443      -26.98875      -34.69238
O        -38.39684      -19.69485      -34.70159
O        -37.00049      -27.51703      -34.62085
O        -35.58567      -19.23540      -34.69541
O        -36.08193      -25.39698      -36.02213
O        -36.61315      -21.93355      -33.46557
O        -36.17242      -24.82391      -33.55355
O        -36.75652      -21.21606      -35.90708
O        -34.96566      -23.12881      -35.67685
O        -38.43538      -23.73231      -33.19505
O        -34.33360      -23.08027      -33.20733
O        -37.85181      -23.58531      -35.66096
Zr       -34.38468      -24.90112      -34.61732
Zr       -38.37333      -21.91109      -34.54377
Zr       -37.91308      -25.41511      -34.64894
Zr       -34.86041      -21.35522      -34.58823
Zr       -36.40859      -23.28792      -37.12862
Zr       -36.37362      -23.41184      -32.05145
H        -39.45851      -20.97148      -30.51455
H        -39.68591      -21.08703      -38.57612
H        -34.25974      -20.10246      -30.54154
H        -34.16808      -20.08265      -38.63019
H        -33.26603      -25.85541      -30.61870
H        -33.15978      -25.51329      -38.69263
H        -38.47586      -26.75639      -30.61142
H        -38.70142      -26.49611      -38.69841
Al       -36.99097      -19.47012      -35.77569
O        -37.25657      -18.39637      -37.05091
H        -36.56289      -17.95592      -37.53922
H        -35.55728      -18.75333      -33.86480
H        -38.97194      -19.08740      -34.23454
H        -39.82586      -17.96038      -37.15004
H        -40.57354      -17.93748      -37.03110
