# Supplementary material for: High-Throughput Experimentation, Theoretical Modeling, and Human Intuition: Lessons Learned in Metal–Organic-Framework-Supported Catalyst Design
Source: ACS Cent Sci. 2023 Jan 26;9(2):266–76. doi: 10.1021/acscentsci.2c01422 (PMC9951283; doi:10.1021/acscentsci.2c01422)
Supplement: Supplementary file 2 — oc2c01422_si_002.zip [file oc2c01422_si_002.zip › DFT_SI/ml_geometries/h2/In/h2_In.xyz]

73
H2_node_g1_In_1_optfreq1.out	Energy: -1936925.8523668
C        -33.78702      -25.09094      -37.87712
C        -38.87149      -21.46677      -31.31807
C        -38.09102      -26.07600      -31.40299
C        -34.55916      -20.74199      -37.82378
C        -34.65063      -20.76113      -31.34824
C        -38.27596      -25.87696      -37.87887
C        -39.05468      -21.55115      -37.78782
C        -33.86804      -25.35906      -31.41110
H        -39.21854      -23.87133      -32.65084
H        -33.54228      -22.93338      -32.66772
H        -35.92451      -26.15387      -36.59193
H        -32.34071      -22.98481      -34.68737
H        -40.44027      -23.77322      -34.62332
H        -40.43178      -25.85801      -35.28733
H        -40.89459      -22.49870      -35.45082
H        -31.89512      -24.23808      -35.55105
H        -35.98403      -27.43691      -34.64219
H        -37.21921      -27.91620      -33.76671
H        -33.90513      -27.43223      -34.03450
H        -32.33337      -20.84107      -35.22508
O        -34.81863      -24.46506      -38.23154
O        -37.96470      -22.25163      -30.94587
O        -37.51683      -25.03317      -31.00241
O        -35.23042      -21.73461      -38.19409
O        -35.22653      -21.81595      -30.97050
O        -37.57809      -24.89100      -38.22289
O        -38.03255      -22.16314      -38.18235
O        -34.80426      -24.62126      -31.01307
O        -33.39146      -25.28599      -36.70042
O        -39.17918      -21.17245      -32.50368
O        -38.27554      -26.43526      -32.59163
O        -34.32943      -20.37198      -36.64623
O        -34.45411      -20.38213      -32.52374
O        -38.55257      -26.23464      -36.70401
O        -39.43158      -21.39644      -36.59752
O        -33.53652      -25.59587      -32.59775
O        -32.26963      -24.00064      -34.69137
O        -40.50395      -22.76055      -34.60560
O        -39.99945      -25.33911      -34.59895
O        -32.77992      -21.44548      -34.62236
O        -34.45416      -26.98885      -34.69129
O        -38.48713      -19.68916      -34.69304
O        -37.00020      -27.51674      -34.61973
O        -35.48247      -19.21085      -34.62472
O        -36.08319      -25.39453      -36.01835
O        -36.60865      -21.92408      -33.45470
O        -36.17234      -24.82096      -33.55450
O        -36.76004      -21.26546      -35.91231
O        -34.95111      -23.13034      -35.67561
O        -38.43312      -23.72634      -33.19235
O        -34.32954      -23.07991      -33.20597
O        -37.86702      -23.59371      -35.66025
Zr       -34.38116      -24.90057      -34.61699
Zr       -38.36389      -21.90013      -34.54312
Zr       -37.91812      -25.41589      -34.64715
Zr       -34.86414      -21.34984      -34.57911
Zr       -36.41007      -23.29056      -37.10736
Zr       -36.37335      -23.41352      -32.05155
H        -39.46547      -20.97998      -30.51405
H        -39.69441      -21.09887      -38.57802
H        -34.27629      -20.09642      -30.53808
H        -34.12429      -20.11708      -38.63647
H        -33.26700      -25.85638      -30.61845
H        -33.15784      -25.50817      -38.69405
H        -38.47583      -26.75704      -30.61189
H        -38.69960      -26.49565      -38.69991
In       -36.97739      -19.29224      -35.95904
O        -37.08543      -18.02588      -37.36944
H        -36.25737      -17.65966      -37.69082
H        -35.46384      -18.80229      -33.75396
H        -38.91090      -19.17904      -33.99794
H        -39.57516      -18.22791      -37.32608
H        -39.96927      -18.73037      -36.91684
