# Supplementary material for: High-Throughput Experimentation, Theoretical Modeling, and Human Intuition: Lessons Learned in Metal–Organic-Framework-Supported Catalyst Design
Source: ACS Cent Sci. 2023 Jan 26;9(2):266–76. doi: 10.1021/acscentsci.2c01422 (PMC9951283; doi:10.1021/acscentsci.2c01422)
Supplement: Supplementary file 2 — oc2c01422_si_002.zip [file oc2c01422_si_002.zip › DFT_SI/ml_geometries/h2/Cu/h2_Cu.xyz]

74
H2_node_g1_Cu_2_optfreq1.out	Energy: -2965477.2923252
C        -33.78705      -25.09098      -37.87709
C        -38.87151      -21.46671      -31.31806
C        -38.09102      -26.07601      -31.40305
C        -34.55932      -20.74203      -37.82371
C        -34.65064      -20.76108      -31.34830
C        -38.27589      -25.87692      -37.87890
C        -39.05453      -21.55118      -37.78772
C        -33.86804      -25.35909      -31.41116
H        -39.22642      -23.86978      -32.65992
H        -33.57228      -22.90784      -32.66818
H        -35.92126      -26.16741      -36.57426
H        -32.35404      -22.95308      -34.65783
H        -40.45489      -23.77603      -34.63678
H        -40.44627      -25.85571      -35.27847
H        -40.93527      -22.49930      -35.45623
H        -31.89565      -24.18875      -35.54501
H        -35.99082      -27.41316      -34.63787
H        -37.23205      -27.88925      -33.76858
H        -33.90743      -27.40858      -34.04171
H        -32.33244      -20.84603      -35.20261
O        -34.81643      -24.47022      -38.24765
O        -37.94071      -22.22958      -30.96539
O        -37.52212      -25.02442      -31.01382
O        -35.28370      -21.70430      -38.19466
O        -35.23858      -21.81313      -30.98174
O        -37.56897      -24.90384      -38.23800
O        -38.04147      -22.17614      -38.18023
O        -34.80713      -24.61867      -31.02179
O        -33.39529      -25.26622      -36.69802
O        -39.23327      -21.20555      -32.49386
O        -38.28970      -26.43100      -32.59146
O        -34.21869      -20.46372      -36.65091
O        -34.46431      -20.36878      -32.52103
O        -38.55734      -26.21698      -36.70137
O        -39.40907      -21.35251      -36.59393
O        -33.52753      -25.58293      -32.59879
O        -32.27887      -23.97002      -34.68452
O        -40.52381      -22.76020      -34.62108
O        -40.01062      -25.32085      -34.60467
O        -32.78172      -21.41954      -34.57129
O        -34.45984      -26.96522      -34.69576
O        -38.58398      -19.70743      -34.48795
O        -37.00704      -27.49428      -34.62236
O        -35.57511      -19.23216      -34.58299
O        -36.08371      -25.38879      -36.02793
O        -36.63171      -21.92450      -33.52934
O        -36.17936      -24.81867      -33.56089
O        -36.73906      -21.27219      -35.98779
O        -34.96789      -23.11784      -35.68017
O        -38.44884      -23.70755      -33.20820
O        -34.35346      -23.05372      -33.21575
O        -37.86372      -23.57302      -35.67362
Zr       -34.38256      -24.87529      -34.61770
Zr       -38.41308      -21.86921      -34.55309
Zr       -37.92545      -25.39199      -34.65420
Zr       -34.86423      -21.28891      -34.60560
Zr       -36.39641      -23.33157      -37.13082
Zr       -36.37585      -23.40040      -32.08120
H        -39.44062      -20.97067      -30.50160
H        -39.71298      -21.12740      -38.57756
H        -34.25798      -20.11413      -30.53292
H        -34.17278      -20.08396      -38.63174
H        -33.27775      -25.86549      -30.61679
H        -33.15558      -25.52013      -38.68580
H        -38.45565      -26.76193      -30.60705
H        -38.70526      -26.50208      -38.69204
Cu       -37.25224      -18.81906      -35.54345
O        -36.47658      -18.42150      -37.14544
H        -35.52454      -18.30884      -37.02453
H        -36.75794      -20.62332      -36.71377
H        -35.47507      -18.84258      -33.70540
H        -38.84338      -19.40823      -33.60855
H        -38.85363      -17.87536      -36.91827
H        -39.32796      -18.26301      -36.46507
