# Supplementary material for: High-Throughput Experimentation, Theoretical Modeling, and Human Intuition: Lessons Learned in Metal–Organic-Framework-Supported Catalyst Design
Source: ACS Cent Sci. 2023 Jan 26;9(2):266–76. doi: 10.1021/acscentsci.2c01422 (PMC9951283; doi:10.1021/acscentsci.2c01422)
Supplement: Supplementary file 2 — oc2c01422_si_002.zip [file oc2c01422_si_002.zip › DFT_SI/ml_geometries/h2/Fe/h2_Fe.xyz]

74
H2_node_g1_Fe_5_optfreq1.out	Energy: -2729072.2444306
C        -33.78702      -25.09094      -37.87711
C        -38.87158      -21.46680      -31.31807
C        -38.09103      -26.07600      -31.40299
C        -34.55914      -20.74198      -37.82379
C        -34.65055      -20.76113      -31.34825
C        -38.27595      -25.87695      -37.87885
C        -39.05470      -21.55114      -37.78783
C        -33.86804      -25.35906      -31.41111
H        -39.21900      -23.86448      -32.65737
H        -33.56040      -22.91741      -32.67263
H        -35.92326      -26.16518      -36.57548
H        -32.34518      -22.96110      -34.66568
H        -40.45249      -23.75702      -34.62488
H        -40.44762      -25.84118      -35.27680
H        -40.91785      -22.48135      -35.44961
H        -31.88838      -24.20353      -35.54405
H        -35.99360      -27.41090      -34.63858
H        -37.23614      -27.88504      -33.77058
H        -33.90953      -27.40702      -34.04010
H        -32.33393      -20.85659      -35.23408
O        -34.81481      -24.46628      -38.24758
O        -37.94592      -22.23553      -30.96463
O        -37.51879      -25.02737      -31.01115
O        -35.29896      -21.69334      -38.19572
O        -35.24683      -21.80941      -30.98550
O        -37.57475      -24.89823      -38.23785
O        -38.02000      -22.14548      -38.17853
O        -34.80393      -24.61526      -31.02049
O        -33.39590      -25.26619      -36.69816
O        -39.22548      -21.19799      -32.49554
O        -38.28994      -26.42743      -32.59258
O        -34.22346      -20.46167      -36.65331
O        -34.41584      -20.38907      -32.51793
O        -38.55775      -26.21442      -36.70121
O        -39.42781      -21.39045      -36.59752
O        -33.53075      -25.58641      -32.59895
O        -32.27605      -23.97773      -34.68742
O        -40.51896      -22.74241      -34.60792
O        -40.00706      -25.30816      -34.60478
O        -32.77186      -21.42331      -34.58862
O        -34.45949      -26.96421      -34.69664
O        -38.55530      -19.70322      -34.53301
O        -37.00943      -27.48944      -34.62366
O        -35.46867      -19.20720      -34.54745
O        -36.08400      -25.38550      -36.03019
O        -36.61653      -21.92283      -33.51691
O        -36.17661      -24.81674      -33.56122
O        -36.74889      -21.22934      -35.94158
O        -34.97485      -23.10987      -35.68520
O        -38.44084      -23.70493      -33.20558
O        -34.34260      -23.06005      -33.21955
O        -37.85193      -23.56124      -35.67113
Zr       -34.38441      -24.87599      -34.61966
Zr       -38.40040      -21.85858      -34.54398
Zr       -37.92408      -25.38513      -34.65416
Zr       -34.85371      -21.29651      -34.60019
Zr       -36.39865      -23.32294      -37.13576
Zr       -36.37426      -23.40122      -32.07550
H        -39.44400      -20.97302      -30.50310
H        -39.70976      -21.12577      -38.57976
H        -34.29096      -20.09961      -30.52933
H        -34.15919      -20.09265      -38.63312
H        -33.27737      -25.86559      -30.61710
H        -33.15747      -25.52252      -38.68592
H        -38.45827      -26.76280      -30.60902
H        -38.69857      -26.50646      -38.69197
Fe       -37.17466      -18.41862      -35.13277
O        -37.36488      -16.77039      -35.87049
H        -36.64045      -16.13855      -35.89387
H        -36.89625      -20.52906      -36.59219
H        -35.07775      -18.80199      -33.76145
H        -39.09628      -19.40961      -33.78777
H        -39.32616      -18.77167      -37.07266
H        -38.97311      -18.11909      -37.23479
