# Supplementary material for: High-Throughput Experimentation, Theoretical Modeling, and Human Intuition: Lessons Learned in Metal–Organic-Framework-Supported Catalyst Design
Source: ACS Cent Sci. 2023 Jan 26;9(2):266–76. doi: 10.1021/acscentsci.2c01422 (PMC9951283; doi:10.1021/acscentsci.2c01422)
Supplement: Supplementary file 2 — oc2c01422_si_002.zip [file oc2c01422_si_002.zip › DFT_SI/ml_geometries/h2/Ru/h2_Ru.xyz]

74
H2_node_g1_Ru_3_optfreq1.out	Energy: -1995656.8732634
C        -33.78702      -25.09094      -37.87711
C        -38.87158      -21.46680      -31.31807
C        -38.09103      -26.07600      -31.40299
C        -34.55914      -20.74198      -37.82379
C        -34.65055      -20.76113      -31.34825
C        -38.27595      -25.87695      -37.87885
C        -39.05470      -21.55114      -37.78783
C        -33.86804      -25.35906      -31.41111
H        -39.21793      -23.86543      -32.65181
H        -33.55482      -22.92422      -32.66938
H        -35.92402      -26.16905      -36.57328
H        -32.34047      -22.97139      -34.66847
H        -40.44757      -23.75292      -34.62433
H        -40.45229      -25.84053      -35.27227
H        -40.90409      -22.48285      -35.45995
H        -31.88768      -24.21613      -35.54423
H        -35.99668      -27.41389      -34.63842
H        -37.23847      -27.88765      -33.77011
H        -33.91115      -27.41505      -34.04210
H        -32.31283      -20.85145      -35.21294
O        -34.81743      -24.47070      -38.24671
O        -37.94323      -22.23265      -30.96449
O        -37.51827      -25.02810      -31.01042
O        -35.28283      -21.70578      -38.18900
O        -35.24298      -21.81081      -30.98368
O        -37.57347      -24.89939      -38.23772
O        -38.01951      -22.14643      -38.17689
O        -34.80414      -24.61626      -31.02009
O        -33.39689      -25.27089      -36.69862
O        -39.22250      -21.19452      -32.49571
O        -38.29165      -26.42733      -32.59206
O        -34.24192      -20.43363      -36.65234
O        -34.42683      -20.38546      -32.51940
O        -38.55883      -26.21465      -36.70162
O        -39.42426      -21.37542      -36.59857
O        -33.53147      -25.58969      -32.59835
O        -32.27176      -23.98795      -34.68658
O        -40.51475      -22.73833      -34.61217
O        -40.01032      -25.30804      -34.60083
O        -32.76647      -21.43328      -34.59288
O        -34.46079      -26.96993      -34.69728
O        -38.47696      -19.70755      -34.53295
O        -37.01238      -27.49217      -34.62335
O        -35.51267      -19.24776      -34.55080
O        -36.08509      -25.38944      -36.02798
O        -36.61016      -21.93759      -33.52334
O        -36.17607      -24.82190      -33.55902
O        -36.74212      -21.26330      -35.96008
O        -34.96472      -23.11803      -35.68307
O        -38.44114      -23.70470      -33.20146
O        -34.33754      -23.06381      -33.21626
O        -37.85787      -23.56748      -35.66828
Zr       -34.38320      -24.88128      -34.61668
Zr       -38.39512      -21.85148      -34.53769
Zr       -37.92707      -25.38582      -34.65122
Zr       -34.84785      -21.30020      -34.59729
Zr       -36.39741      -23.33525      -37.12578
Zr       -36.37308      -23.40406      -32.07494
H        -39.44882      -20.97867      -30.50304
H        -39.71458      -21.13828      -38.58300
H        -34.28522      -20.10065      -30.53102
H        -34.15878      -20.09836      -38.63804
H        -33.27545      -25.86288      -30.61668
H        -33.15372      -25.51514      -38.68703
H        -38.45774      -26.76311      -30.60891
H        -38.69913      -26.50571      -38.69239
Ru       -37.13141      -18.46294      -35.59198
O        -35.87441      -17.44493      -36.59993
H        -34.99942      -17.85977      -36.53479
H        -36.88369      -20.62643      -36.67634
H        -35.31929      -18.83574      -33.69911
H        -39.02724      -19.32341      -33.84063
H        -38.46216      -17.53604      -36.15855
H        -38.33322      -18.14758      -36.78627
