# Supplementary material for: High-Throughput Experimentation, Theoretical Modeling, and Human Intuition: Lessons Learned in Metal–Organic-Framework-Supported Catalyst Design
Source: ACS Cent Sci. 2023 Jan 26;9(2):266–76. doi: 10.1021/acscentsci.2c01422 (PMC9951283; doi:10.1021/acscentsci.2c01422)
Supplement: Supplementary file 2 — oc2c01422_si_002.zip [file oc2c01422_si_002.zip › DFT_SI/ml_geometries/h2/Rh/h2_Rh.xyz]

73
H2_node_g1_Rh_1_optfreq1.out	Energy: -2005099.4386584
C        -33.78702      -25.09094      -37.87711
C        -38.87158      -21.46680      -31.31807
C        -38.09103      -26.07600      -31.40299
C        -34.55914      -20.74198      -37.82379
C        -34.65055      -20.76113      -31.34825
C        -38.27595      -25.87695      -37.87885
C        -39.05470      -21.55114      -37.78783
C        -33.86804      -25.35906      -31.41111
H        -39.21682      -23.86689      -32.66310
H        -33.54331      -22.93491      -32.67711
H        -35.92777      -26.17074      -36.57339
H        -32.34252      -22.98223      -34.65878
H        -40.44295      -23.74039      -34.61996
H        -40.43537      -25.82770      -35.28744
H        -40.90422      -22.45883      -35.43198
H        -31.89265      -24.22715      -35.54154
H        -36.00205      -27.41903      -34.63882
H        -37.24665      -27.88354      -33.76937
H        -33.91624      -27.41883      -34.03789
H        -32.32353      -20.89654      -35.22418
O        -34.81169      -24.45976      -38.24720
O        -37.96499      -22.25222      -30.94576
O        -37.51656      -25.03245      -31.00343
O        -35.29376      -21.69312      -38.20042
O        -35.22178      -21.81827      -30.96885
O        -37.57759      -24.89541      -38.23922
O        -38.02211      -22.14585      -38.18325
O        -34.80246      -24.61850      -31.01380
O        -33.39888      -25.27250      -36.69854
O        -39.15792      -21.14779      -32.50162
O        -38.28832      -26.42343      -32.59393
O        -34.18782      -20.49720      -36.65183
O        -34.47878      -20.37112      -32.52456
O        -38.55925      -26.21162      -36.70129
O        -39.43930      -21.39894      -36.60300
O        -33.53990      -25.59575      -32.59941
O        -32.27931      -24.00169      -34.68444
O        -40.50384      -22.72849      -34.59383
O        -39.99866      -25.30202      -34.60719
O        -32.76133      -21.45655      -34.57297
O        -34.46450      -26.97588      -34.69577
O        -38.44642      -19.72440      -34.71688
O        -37.01773      -27.49152      -34.62356
O        -35.45668      -19.20442      -34.68261
O        -36.08498      -25.38836      -36.03104
O        -36.60047      -21.91541      -33.46194
O        -36.17516      -24.81669      -33.55524
O        -36.74746      -21.19692      -35.88356
O        -34.98582      -23.11628      -35.68478
O        -38.43081      -23.70612      -33.19936
O        -34.33488      -23.07548      -33.21086
O        -37.83541      -23.55200      -35.67587
Zr       -34.39011      -24.88921      -34.61742
Zr       -38.36584      -21.86196      -34.54360
Zr       -37.91758      -25.38051      -34.65331
Zr       -34.84977      -21.33365      -34.59113
Zr       -36.40057      -23.30181      -37.15333
Zr       -36.37290      -23.40326      -32.05507
H        -39.48291      -21.00101      -30.51458
H        -39.70030      -21.11435      -38.58432
H        -34.25999      -20.10414      -30.53962
H        -34.19075      -20.06400      -38.62309
H        -33.26697      -25.85787      -30.61960
H        -33.15879      -25.52248      -38.68702
H        -38.46339      -26.76517      -30.61311
H        -38.69356      -26.51012      -38.69180
Rh       -36.92347      -19.20191      -36.10726
O        -35.80169      -18.08459      -37.14948
H        -34.98187      -17.99408      -36.62946
H        -35.71707      -18.88357      -33.80868
H        -38.43793      -19.20072      -33.90681
H        -38.26284      -18.92653      -37.13319
H        -37.75655      -19.46123      -37.57452
