# Supplementary material for: High-Throughput Experimentation, Theoretical Modeling, and Human Intuition: Lessons Learned in Metal–Organic-Framework-Supported Catalyst Design
Source: ACS Cent Sci. 2023 Jan 26;9(2):266–76. doi: 10.1021/acscentsci.2c01422 (PMC9951283; doi:10.1021/acscentsci.2c01422)
Supplement: Supplementary file 2 — oc2c01422_si_002.zip [file oc2c01422_si_002.zip › DFT_SI/ml_geometries/h2/Pt/h2_Pt.xyz]

72
H2_node_g1_Pt_3_optfreq1.out	Energy: -2010176.0611775
C        -33.78702      -25.09096      -37.87717
C        -38.87133      -21.46658      -31.31813
C        -38.09105      -26.07605      -31.40303
C        -34.55942      -20.74205      -37.82366
C        -34.65084      -20.76110      -31.34831
C        -38.27590      -25.87696      -37.87892
C        -39.05445      -21.55116      -37.78766
C        -33.86799      -25.35913      -31.41113
H        -39.21411      -23.85616      -32.64025
H        -33.56723      -22.90454      -32.66566
H        -35.92370      -26.16539      -36.57397
H        -32.34656      -22.97751      -34.67422
H        -40.44889      -23.78368      -34.62599
H        -40.43992      -25.85927      -35.27861
H        -40.93773      -22.51422      -35.44861
H        -31.88892      -24.22850      -35.53737
H        -35.99128      -27.42162      -34.64021
H        -37.23192      -27.89875      -33.77076
H        -33.91200      -27.42019      -34.03982
H        -32.33521      -20.88178      -35.27890
O        -34.81731      -24.46865      -38.24419
O        -37.94960      -22.23833      -30.95221
O        -37.51636      -25.03057      -31.00870
O        -35.26028      -21.71777      -38.19511
O        -35.26714      -21.79996      -30.97325
O        -37.57437      -24.89762      -38.23497
O        -38.03751      -22.16866      -38.18362
O        -34.80324      -24.61601      -31.01909
O        -33.39627      -25.27283      -36.69913
O        -39.22107      -21.21995      -32.50066
O        -38.28410      -26.43248      -32.59210
O        -34.27873      -20.41154      -36.64546
O        -34.37732      -20.43686      -32.52100
O        -38.55651      -26.21917      -36.70249
O        -39.41240      -21.35992      -36.59441
O        -33.53484      -25.59566      -32.59808
O        -32.27240      -23.99430      -34.68103
O        -40.52004      -22.76816      -34.61494
O        -40.00762      -25.32878      -34.59925
O        -32.77726      -21.44251      -34.63191
O        -34.46126      -26.97462      -34.69503
O        -38.42007      -19.71926      -34.58939
O        -37.00768      -27.50036      -34.62312
O        -35.64849      -19.26169      -34.46719
O        -36.08525      -25.38891      -36.02433
O        -36.62029      -21.91027      -33.50840
O        -36.17737      -24.81217      -33.55660
O        -36.73645      -21.32695      -35.97017
O        -34.96230      -23.12097      -35.67385
O        -38.43808      -23.71495      -33.19640
O        -34.34410      -23.06983      -33.21383
O        -37.86279      -23.57516      -35.65781
Zr       -34.38376      -24.88510      -34.60964
Zr       -38.41045      -21.86810      -34.53693
Zr       -37.92301      -25.39641      -34.64374
Zr       -34.85940      -21.30618      -34.59647
Zr       -36.39993      -23.33212      -37.12184
Zr       -36.37443      -23.39373      -32.06052
H        -39.44208      -20.95737      -30.51238
H        -39.71469      -21.12806      -38.57737
H        -34.31100      -20.07922      -30.53900
H        -34.14131      -20.10387      -38.63320
H        -33.27212      -25.85919      -30.61670
H        -33.15558      -25.51526      -38.68863
H        -38.46691      -26.75932      -30.60980
H        -38.69945      -26.50304      -38.69445
Pt       -37.20138      -18.34107      -34.97524
O        -36.12207      -16.80005      -35.48991
H        -35.18717      -17.05247      -35.45842
H        -36.87385      -20.55307      -36.52901
H        -38.52429      -17.18292      -35.10503
H        -38.54035      -17.61686      -35.85102
