# Supplementary material for: High-Throughput Experimentation, Theoretical Modeling, and Human Intuition: Lessons Learned in Metal–Organic-Framework-Supported Catalyst Design
Source: ACS Cent Sci. 2023 Jan 26;9(2):266–76. doi: 10.1021/acscentsci.2c01422 (PMC9951283; doi:10.1021/acscentsci.2c01422)
Supplement: Supplementary file 2 — oc2c01422_si_002.zip [file oc2c01422_si_002.zip › DFT_SI/ml_geometries/gas_phase_molecules/propyne.xyz]

7

C                -38.73300574  -16.57614560  -36.88454830
H                -38.28896568  -16.22184088  -35.97779774
H                -38.22183521  -16.14984312  -37.72232565
H                -39.76371710  -16.29021236  -36.91241004
C                -38.62434112  -18.11116708  -36.94371812
C                -38.53958272  -19.30848383  -36.98987057
H                -38.46408198  -20.37502473  -37.03098207
